# Supplementary material for: Global biogeographic sampling of bacterial secondary metabolism
Source: eLife. 2015 Jan 19;4:e05048. doi: 10.7554/eLife.05048 (PMC4383359; doi:10.7554/eLife.05048)
Supplement: Supplementary file 2. — Sample Read and 95% OTU Count. DOI: http://dx.doi.org/10.7554/eLife.05048.006 [file elife05048s002.csv]

Sample	ad_reads	ad_otus	ks_reads	ks_otus
AK07	2833	1045	9567	3154
AK10	788	362	6765	2623
AK12	584	409	4231	2312
AK13	926	408	3450	1498
AK14	601	404	11021	4740
AK15	1563	598	3900	1552
AK20	0	0	2964	1343
AK27	215	107	2621	638
AK31	209	132	3280	1212
AK43	9355	2028	10022	3276
AU01	12153	2794	0	0
AZ01	0	0	193	136
AZ03	7297	1945	4717	1515
AZ04	4357	1435	2078	700
AZ05	4273	910	2536	552
AZ06	4351	1633	3696	1297
AZ07	9585	2535	2044	969
AZ08	0	0	7	5
AZ10	15626	4291	8366	2140
AZ11	2896	934	2893	839
AZ12	5651	1127	2883	790
AZ13	2311	1547	2569	1346
AZ14	2740	1141	801	406
AZ15	2130	859	1322	644
AZ16	5178	1819	1515	680
AZ17	5025	1515	5241	1260
AZ18	4422	1670	7486	2460
AZ19	0	0	37	37
AZ20	3003	929	3253	961
AZ21	2860	732	695	329
AZ22	4822	1933	4521	1467
AZ23	3378	1458	4286	1467
AZ24	4516	2518	8437	3107
AZ25	5486	1854	5901	1733
AZ26	3706	2161	5888	2461
AZ27	4679	1188	6326	1738
AZ28	3951	904	1003	525
AZ29	4167	1126	535	368
AZ31	4470	1916	13854	3368
AZ32	5317	1709	3610	1313
AZ33	9873	3081	7205	2528
AZ52	8349	4023	4164	1604
BR01	8937	2488	5860	1648
BR04	6242	1302	3171	1063
BR05	5024	2804	4634	2649
BR06	0	0	1867	1095
BR07	6313	1367	0	0
BR08	3569	1519	4072	1896
BR09	1770	621	3052	1185
BR10	3833	2186	7522	3880
BR11	3637	2044	5757	2725
BR12	2769	899	1658	844
BR13	7515	2704	2680	1568
BR13617	2181	455	6584	994
BR14	3099	893	11728	4380
BR15	1	1	0	0
BR16	528	350	4834	2486
BR17	1348	800	2332	1497
BR18	7668	3526	0	0
BR22	5672	1151	0	0
BR23	2554	1654	1703	1260
BR25	0	0	620	409
CH01	781	426	0	0
CH02	859	422	65	50
CH03	685	309	1369	690
CH05	144	116	251	195
CH06	6	6	0	0
CH07	152	99	262	192
CH08	502	244	1776	843
CR01	15994	2763	14806	3369
CR02	3011	666	2291	717
CR03	2877	513	5262	766
CR04	6276	805	4614	777
DR01	4200	1631	114	73
DR03	0	0	713	479
DR05	5043	2232	1760	994
DR06	3749	1296	0	0
DR07	3500	2000	4020	2220
DR08	6748	3201	0	0
EC01	5524	1537	0	0
EC02	972	689	0	0
FL01	3245	1295	12157	3180
HI01	6481	2363	9141	2771
HI02	2342	913	1990	956
HI03	6884	2273	6311	2107
HI04	522	273	2085	784
HI05	836	338	1363	483
HI07	378	293	2184	1371
HI09	2573	554	2069	638
HS02	17	17	3650	1113
HS06	1287	252	7372	738
IN01	1789	644	933	395
IN02	2132	1170	0	0
IN03	3815	1882	7617	2902
NC01	7990	1447	9934	2156
NE01	16160	2073	4726	1082
NE02	8855	761	5115	1411
NE03	9247	1078	5146	833
NE04	8002	1020	0	0
NE06	6921	515	7431	1913
NE07	9941	711	4243	1329
NE08	7153	688	4851	603
NE09	7657	704	0	0
NE10	5128	571	8696	1176
NE11	5119	545	6240	978
NE12	4720	537	4181	1440
NE13	3160	713	2308	845
NE14	5417	515	6921	1473
NE17	3343	435	10297	1792
NE18	4875	555	5281	1393
NE19	7614	1825	3028	740
NE20	10487	882	4867	1038
NE21	3290	616	1880	615
NE22	5083	565	2292	711
NE23	6548	1677	6417	860
NE24	7069	1295	1703	494
NE25	7398	744	2123	521
NE26	6948	849	2537	751
NE27	9188	912	2584	753
NE28	5932	1170	4568	771
NE29	5990	1713	1290	343
NE30	5850	1765	2120	579
NE31B	9495	831	7815	1309
NE31C	10582	676	7049	838
NE31D	11879	666	6557	777
NE31E	13383	499	7252	836
NE31F	14228	905	8155	1201
NE31G	11624	843	7995	1066
NE31H	12546	1089	8211	910
NE32	6456	1370	5590	677
NE34	8633	1337	1605	462
NE35	8851	1419	1220	166
NM01	7616	1942	4182	1153
NM03	7138	2885	4510	1743
NM04	5717	2343	4972	1580
NM05	4793	2259	4319	1566
NM06	3079	1409	0	0
NM07	3992	1846	4510	1437
NM08	4682	2393	2919	1374
NM09	2842	1605	2992	1120
NM10	2938	900	4730	1426
NM11	2617	1488	4891	1976
NM12	3297	1716	7108	2465
NM13	3577	1325	10026	2573
NM14	3809	1365	5727	1770
NM15	2824	905	2338	665
NM16	927	392	0	0
NM17	2251	1134	6630	1820
NM18	4498	1667	2727	626
NM19	4399	1001	2553	795
NM20	5821	2494	3340	1128
NM21	2497	819	3112	1079
NY02	18123	3907	5215	2090
NY04	2145	770	2827	1142
NY06	4576	1795	6082	1360
NY07	6472	2332	2448	1326
OR02	6263	2741	3468	2192
OR11	7911	1213	290	177
OR17	6105	2242	2848	1636
OR18	4520	1491	4335	1978
OR20	3249	1248	4125	1914
OR23	12720	2295	350	251
OR25	18965	3897	1165	764
OR27	8415	2071	1649	964
OR28	2	1	1563	1063
OR31	3	3	1965	1107
OR36	0	0	2740	1448
OR41	1	1	1933	897
SA02	0	0	5026	2007
SA03	7384	2818	2751	1498
SA04	5755	3124	2537	1532
SA05	4222	2000	2495	1361
SA06	18118	4322	2201	1259
SA07	0	0	3720	1811
SA08	6625	1312	2149	721
SA09	5733	1972	2945	1373
SA10	5027	2022	0	0
TZ05	7120	649	4803	1142
TZ09	1	1	400	241
