# Supplementary material for: Global biogeographic sampling of bacterial secondary metabolism
Source: eLife. 2015 Jan 19;4:e05048. doi: 10.7554/eLife.05048 (PMC4383359; doi:10.7554/eLife.05048)
Supplement: Supplementary file 3. — Adenylation Domain Rarefaction Data (Figure 1A). DOI: http://dx.doi.org/10.7554/eLife.05048.007 [file elife05048s003.csv]

SampleCode	depth	level_2	shannon	chao1	simpson
All	10	count	10.0	10.0	10.0
All	10	mean	3.3219280948900005	55.0	0.9000000000000001
All	10	std	8.885335832833408e-08	0.0	0.0
All	10	min	3.32192809489	55.0	0.9
All	10	25%	3.32192809489	55.0	0.9
All	10	50%	3.32192809489	55.0	0.9
All	10	75%	3.32192809489	55.0	0.9
All	10	max	3.32192809489	55.0	0.9
All	124450	count	10.0	10.0	10.0
All	124450	mean	14.37345150035	145798.127242	0.9995965863071999
All	124450	std	0.010156378417029146	1264.5037188391693	9.907816827432494e-06
All	124450	min	14.3634138272	143896.735045	0.999577280767
All	124450	25%	14.365786575000001	144949.83472275	0.9995923551129999
All	124450	50%	14.370271533650001	145894.25778349998	0.999597634526
All	124450	75%	14.37954029685	146780.6058045	0.9996018200450001
All	124450	max	14.3932639369	147565.608147	0.9996093329569999
All	155560	count	10.0	10.0	10.0
All	155560	mean	14.49340772825	162893.17336309998	0.9996029429933999
All	155560	std	0.007196382930298706	1218.7876829235445	1.0610742903160633e-05
All	155560	min	14.4781788642	161017.353954	0.999589172053
All	155560	25%	14.49036234725	162388.87516325	0.9995933807130001
All	155560	50%	14.49200235	162613.58932600002	0.9996024144655
All	155560	75%	14.499388132025	162893.18806125002	0.9996132837552499
All	155560	max	14.5024620001	165082.190183	0.9996165831180001
All	186670	count	10.0	10.0	10.0
All	186670	mean	14.580377677179996	175588.11939379998	0.9996013450602999
All	186670	std	0.008124537256306007	1008.1699849462636	6.534407909033991e-06
All	186670	min	14.562535683800002	174088.669403	0.9995889395659999
All	186670	25%	14.577999455375	175142.571115	0.99959810181825
All	186670	50%	14.58002983755	175400.9540775	0.9996025642355
All	186670	75%	14.58399117375	176298.44252100002	0.99960584766875
All	186670	max	14.5915876166	177129.674297	0.999610424232
All	217780	count	10.0	10.0	10.0
All	217780	mean	14.65045868318	187886.5904117	0.9996004582251998
All	217780	std	0.007514016057443533	1498.6170257229776	6.781627436760217e-06
All	217780	min	14.6415638517	185745.392332	0.999589943338
All	217780	25%	14.64508747545	186822.32580574998	0.9995975997445
All	217780	50%	14.649253538	187530.5139095	0.9996004636355
All	217780	75%	14.654337815025	188858.359606	0.999606651198
All	217780	max	14.664809955299999	190879.399079	0.999608030875
All	248890	count	10.0	10.0	10.0
All	248890	mean	14.708452461740004	199321.5121543	0.9996034299752999
All	248890	std	0.008380940092000405	1326.752809577029	6.822699876405337e-06
All	248890	min	14.7001011791	196649.25619000001	0.999590981225
All	248890	25%	14.701525231675	198986.38372575	0.9995994072092499
All	248890	50%	14.70738335385	199574.66620500002	0.999602406068
All	248890	75%	14.712584549750002	200394.5218055	0.999607781738
All	248890	max	14.726587638699998	200591.87567	0.999613989759
All	280000	count	10.0	10.0	10.0
All	280000	mean	14.75660848747	209117.1871182	0.9996035704974
All	280000	std	0.004678333016440566	1490.1227318495155	5.551433108010873e-06
All	280000	min	14.751084309100001	206603.875176	0.9995977876279999
All	280000	25%	14.753050579574998	208381.58383475	0.999599630395
All	280000	50%	14.75595361125	208980.8170655	0.9996007298084999
All	280000	75%	14.75781169055	209294.3121495	0.9996084008352499
All	280000	max	14.7645780654	211594.35082300002	0.999612832832
All	311110	count	10.0	10.0	10.0
All	311110	mean	14.798209555219998	218771.4149269	0.9996036632102001
All	311110	std	0.006227403820713503	1279.008035546562	6.753629732616398e-06
All	311110	min	14.789423579600001	217102.54735100002	0.999589523803
All	311110	25%	14.793840828849998	218029.424994	0.9996008777699998
All	311110	50%	14.79731783855	218600.43702349998	0.9996042780995
All	311110	75%	14.803407059600001	219016.44753675	0.99960868714
All	311110	max	14.808465956600001	221371.74933299999	0.999612970598
All	31120	count	10.0	10.0	10.0
All	31120	mean	13.44143530573	73409.45467142001	0.9995710901824
All	31120	std	0.009988041719489334	1668.1617691784268	1.698884576073064e-05
All	31120	min	13.418605460699998	70931.8097492	0.9995452485940001
All	31120	25%	13.437672378399999	72466.0553121	0.99955797660675
All	31120	50%	13.442383920200001	73049.62728135	0.9995713334565
All	31120	75%	13.446272989799999	74130.20891595	0.9995828378705001
All	31120	max	13.4542487477	76860.82908550001	0.9995969763779999
All	342220	count	10.0	10.0	10.0
All	342220	mean	14.834229599820002	227910.40334919997	0.9996056638793
All	342220	std	0.0029441489904571947	1380.0349901244633	3.3046402380090376e-06
All	342220	min	14.829656739	226430.17784899997	0.999601247457
All	342220	25%	14.8323791794	226860.34040075	0.999604239204
All	342220	50%	14.8338116647	227888.159777	0.999604727102
All	342220	75%	14.835239188225	228278.96621625003	0.9996071931925
All	342220	max	14.8397964225	230861.877387	0.9996131083600001
All	373330	count	10.0	10.0	10.0
All	373330	mean	14.86782106486	236250.4185118	0.9996043126106
All	373330	std	0.004212285095857247	1162.2811786169977	3.3027882126734653e-06
All	373330	min	14.8597512133	234562.105977	0.999599469788
All	373330	25%	14.866037249475	235451.27597325	0.9996012173644999
All	373330	50%	14.867538381	236299.868605	0.999605438084
All	373330	75%	14.869315519525	236990.79913200001	0.99960654502025
All	373330	max	14.875941304500001	237970.19361599998	0.9996077098999999
All	404440	count	10.0	10.0	10.0
All	404440	mean	14.895954053460002	244271.6727614	0.9996058080325
All	404440	std	0.0030050061393020284	955.8619818591569	3.6464805545675817e-06
All	404440	min	14.8916298326	242740.41619299998	0.999601721223
All	404440	25%	14.89365362205	243489.98117624997	0.9996022866907499
All	404440	50%	14.8954537254	244512.68011750001	0.9996057325280001
All	404440	75%	14.898608988474999	244651.71512775	0.9996080584317499
All	404440	max	14.900115924400001	245548.874299	0.9996111631
All	435550	count	10.0	10.0	10.0
All	435550	mean	14.9191333436	251062.60363439997	0.9996065674191998
All	435550	std	0.004633279781860217	992.4614122672024	4.345192685371168e-06
All	435550	min	14.9097141897	249325.37016700002	0.999597457684
All	435550	25%	14.916954288350002	250764.55410624997	0.9996051371397501
All	435550	50%	14.919759132349999	251125.742478	0.999606244967
All	435550	75%	14.9207962568	251448.22834475	0.9996086844125
All	435550	max	14.9259036159	252996.717138	0.999613910649
All	466660	count	10.0	10.0	10.0
All	466660	mean	14.944453647440003	257888.280774	0.9996065828911
All	466660	std	0.0028788326889416034	834.8843855948636	2.40491590208578e-06
All	466660	min	14.937873333599999	256328.008006	0.999602856196
All	466660	25%	14.943654107150001	257356.1888945	0.9996053455732501
All	466660	50%	14.9449332485	257959.005229	0.99960565354
All	466660	75%	14.946107004525	258573.37542675002	0.9996079611190001
All	466660	max	14.9476944404	258986.586785	0.9996109537819999
All	497770	count	10.0	10.0	10.0
All	497770	mean	14.96460022626	264675.2859454	0.9996049536802
All	497770	std	0.004624586921112362	957.6342783256589	2.99021585134121e-06
All	497770	min	14.9545234502	263293.696428	0.999601105395
All	497770	25%	14.964117255675	264245.168356	0.99960307553725
All	497770	50%	14.965833212149999	264570.020713	0.9996046957735
All	497770	75%	14.96747039765	265259.70105675	0.9996067015917499
All	497770	max	14.9690545448	266064.622248	0.9996101211239999
All	528880	count	10.0	10.0	10.0
All	528880	mean	14.98157687625	271534.7439537	0.9996053206419997
All	528880	std	0.0031730692212903937	1348.152635912321	3.3033857536500176e-06
All	528880	min	14.976105437200001	268911.86994400003	0.999599930342
All	528880	25%	14.979559422974999	270906.84415825	0.99960384511
All	528880	50%	14.9814471698	271536.367282	0.999605516211
All	528880	75%	14.983269229825	272279.5281185	0.9996077944267499
All	528880	max	14.985960786	273469.755054	0.9996092422299999
All	559990	count	10.0	10.0	10.0
All	559990	mean	14.99918988523	277456.76269879995	0.9996052472480998
All	559990	std	0.004215032039904955	1382.6061602320176	3.6012475493194122e-06
All	559990	min	14.991948378900002	274871.162048	0.9995998185200001
All	559990	25%	14.996045074	276636.7076425	0.99960262943525
All	559990	50%	14.9998121957	277665.2309475	0.999605951262
All	559990	75%	15.003085629650002	278362.89828850003	0.99960847371125
All	559990	max	15.003952442100001	279216.600178	0.9996093877590001
All	591100	count	10.0	10.0	10.0
All	591100	mean	15.015436357990001	283475.7466686	0.9996074320884001
All	591100	std	0.00231978895173621	1119.0442564614589	2.5563684083424605e-06
All	591100	min	15.0116814324	281710.934899	0.999602576938
All	591100	25%	15.013649852075	282687.98716725	0.9996069481985
All	591100	50%	15.01552236355	283812.9876895	0.9996072995240001
All	591100	75%	15.017131661675	283896.71454375	0.9996079975082499
All	591100	max	15.018844355799999	284902.900629	0.999611723484
All	622210	count	10.0	10.0	10.0
All	622210	mean	15.029412095569999	288370.4797006	0.9996062415556999
All	622210	std	0.0022675895341439795	1620.850525913664	1.8863298021027122e-06
All	622210	min	15.026226315499999	285702.723034	0.9996029659350001
All	622210	25%	15.027757214575	287358.30744925	0.9996054306659999
All	622210	50%	15.02869999755	288594.75159999996	0.9996065478875
All	622210	75%	15.031307020099998	289402.89504825	0.9996072340647499
All	622210	max	15.0330482683	291224.655564	0.999609107107
All	62230	count	10.0	10.0	10.0
All	62230	mean	13.952888423329998	105265.09456230002	0.9995902325300001
All	62230	std	0.01826097418597323	1211.4572376935296	1.2592843890832116e-05
All	62230	min	13.917519535899999	102633.866108	0.99956348091
All	62230	25%	13.94049132605	104787.66913575001	0.999588759711
All	62230	50%	13.956757443099999	105550.58486599999	0.9995924939205001
All	62230	75%	13.96508349555	105962.0246855	0.99959841337
All	62230	max	13.977346289000002	106952.652425	0.99960496754
All	653320	count	10.0	10.0	10.0
All	653320	mean	15.043905431690002	294110.0871176	0.9996058551894998
All	653320	std	0.0035640622196841335	1510.3908385992136	2.4246956550190712e-06
All	653320	min	15.038464626400001	291190.858506	0.999602682105
All	653320	25%	15.041115999399999	293376.919692	0.999603585739
All	653320	50%	15.0454290192	293988.847983	0.9996066956255001
All	653320	75%	15.0467906436	294674.24329450005	0.9996074870689999
All	653320	max	15.0479554595	296442.450238	0.999609306372
All	684430	count	10.0	10.0	10.0
All	684430	mean	15.054988275440001	298757.0925136	0.9996068475934001
All	684430	std	0.0019021509796863824	1014.568766666104	1.8104076175479427e-06
All	684430	min	15.0520829606	297747.541886	0.999604633749
All	684430	25%	15.053861925900001	297953.4411195	0.9996055214065
All	684430	50%	15.0550016602	298450.75618749997	0.9996065743804999
All	684430	75%	15.0561294731	299263.199013	0.9996077693877501
All	684430	max	15.0579211991	300772.711215	0.9996100097849999
All	715540	count	10.0	10.0	10.0
All	715540	mean	15.066327986230002	303833.3187092	0.9996060107714
All	715540	std	0.0024389074227562173	986.9305558197261	1.2132632446902613e-06
All	715540	min	15.060363417000001	302388.887896	0.9996042158930001
All	715540	25%	15.065760152300001	302992.17387075	0.9996049335145001
All	715540	50%	15.066116260200001	303723.980935	0.9996061097365
All	715540	75%	15.068094633974999	304705.50051325	0.9996069659644998
All	715540	max	15.068970999000001	305130.882342	0.999607550124
All	746650	count	10.0	10.0	10.0
All	746650	mean	15.078742567980001	309122.6712646	0.9996069108773
All	746650	std	0.0017918804170043805	1088.7164668699709	1.175923089739298e-06
All	746650	min	15.0766549184	306917.814496	0.9996057281540001
All	746650	25%	15.076946665975	308676.97607750003	0.999606124593
All	746650	50%	15.078998269	309049.9613365	0.9996063590969999
All	746650	75%	15.07993991985	309979.69473650004	0.99960767359325
All	746650	max	15.081225857	310482.822672	0.9996089567540001
All	777760	count	10.0	10.0	10.0
All	777760	mean	15.088455192130002	314504.6772807	0.9996060266891001
All	777760	std	0.001958626000341561	676.6923158692179	9.372871190699793e-07
All	777760	min	15.0860976127	313460.79211	0.999604657331
All	777760	25%	15.086970964925	313940.98621675	0.99960548447775
All	777760	50%	15.08806790855	314675.984927	0.999605933832
All	777760	75%	15.089655330275	315020.3723485	0.99960683742325
All	777760	max	15.092589928099999	315420.01861599996	0.99960738134
All	808870	count	10.0	10.0	10.0
All	808870	mean	15.09778447825	318650.0335921	0.9996061375012
All	808870	std	0.0013877070966282295	640.5292586930452	1.396510807935019e-06
All	808870	min	15.095723412	317827.59570500004	0.9996043820899999
All	808870	25%	15.096718571849998	318120.18790200003	0.9996048089302499
All	808870	50%	15.098234454700002	318541.646137	0.9996061686119999
All	808870	75%	15.098622108875	319171.6275445	0.9996072091475001
All	808870	max	15.0998926933	319778.625387	0.9996080413639999
All	839980	count	10.0	10.0	10.0
All	839980	mean	15.10784715334	322298.822098	0.9996069437311
All	839980	std	0.0012995911544358947	768.5806484082453	1.4886584039472893e-06
All	839980	min	15.1057497929	320841.23803899996	0.999605097094
All	839980	25%	15.1067791898	322009.442635	0.99960565469
All	839980	50%	15.1082822485	322349.9402045	0.999606500423
All	839980	75%	15.108598809125	322955.73074549995	0.9996083704707499
All	839980	max	15.109522404000002	323161.183451	0.9996089822900001
All	871090	count	10.0	10.0	10.0
All	871090	mean	15.116840502270003	327169.8019952	0.9996065069164999
All	871090	std	0.00041978813291475113	479.62752919207793	5.647607804756123e-07
All	871090	min	15.1161114352	326356.296311	0.9996056358750001
All	871090	25%	15.116661145675	326865.14150175004	0.9996061380445
All	871090	50%	15.1167974084	327200.9837645	0.999606382768
All	871090	75%	15.117024260375	327514.461841	0.99960701462325
All	871090	max	15.1177120707	327834.077464	0.9996072810169999
All	902200	count	10.0	10.0	10.0
All	902200	mean	15.12450677406	331119.68187180004	0.9996066566211999
All	902200	std	0.000892787649976198	246.5639316273921	6.571545365866513e-07
All	902200	min	15.1228569347	330674.060543	0.999605931443
All	902200	25%	15.124023203550001	330912.5130915	0.99960610059
All	902200	50%	15.12434840875	331207.602602	0.9996063812425
All	902200	75%	15.125366420374998	331316.74607575004	0.99960731548175
All	902200	max	15.125612567300001	331374.704059	0.9996075349250001
All	933310	count	10.0	10.0	10.0
All	933310	mean	15.13253025421	335421.07767999993	0.9996068028777
All	933310	std	1.382553687285273e-05	8.617240622003079	0.0
All	933310	min	15.1325059643	335405.524777	0.999606783063
All	933310	25%	15.132518984525	335414.883391	0.9996067939385
All	933310	50%	15.13253565795	335423.011631	0.9996068074585
All	933310	75%	15.132538736875	335425.655931	0.9996068086832499
All	933310	max	15.132545063599999	335433.77021399996	0.9996068197750001
All	93340	count	10.0	10.0	10.0
All	93340	mean	14.20981024531	128225.0825648	0.9995912938401
All	93340	std	0.009678945629454884	1141.77952007809	6.438374675201804e-06
All	93340	min	14.199207917999999	127153.49056300001	0.999579229525
All	93340	25%	14.2009735701	127290.45054349999	0.9995877572994999
All	93340	50%	14.20910842765	127843.6594025	0.9995904237425001
All	93340	75%	14.21752520695	129024.783888	0.99959677719075
All	93340	max	14.2270012324	130410.43488599999	0.999600010358
