# Supplementary material for: Global biogeographic sampling of bacterial secondary metabolism
Source: eLife. 2015 Jan 19;4:e05048. doi: 10.7554/eLife.05048 (PMC4383359; doi:10.7554/eLife.05048)
Supplement: Supplementary file 4. — Ketosynthase Domain Rarefaction Data (Figure 1C). DOI: http://dx.doi.org/10.7554/eLife.05048.008 [file elife05048s004.csv]

SampleCode	depth	level_2	shannon	chao1	simpson
All	10	count	10.0	10.0	10.0
All	10	mean	3.3219280948900005	55.0	0.9000000000000001
All	10	std	8.885335832833408e-08	0.0	0.0
All	10	min	3.32192809489	55.0	0.9
All	10	25%	3.32192809489	55.0	0.9
All	10	50%	3.32192809489	55.0	0.9
All	10	75%	3.32192809489	55.0	0.9
All	10	max	3.32192809489	55.0	0.9
All	117200	count	10.0	10.0	10.0
All	117200	mean	14.351199412100001	152604.8546488	0.999651343347
All	117200	std	0.008725529947812368	2165.1231867043352	5.612902583483363e-06
All	117200	min	14.3402337533	148628.006289	0.9996422531129999
All	117200	25%	14.344118887775002	151509.15985224998	0.99964805807275
All	117200	50%	14.349635630649999	152808.10161850002	0.9996528748150001
All	117200	75%	14.359125110675	154377.4712005	0.99965407728975
All	117200	max	14.3640633203	155385.427106	0.9996611931999999
All	140638	count	10.0	10.0	10.0
All	140638	mean	14.450610325100001	167287.16046990003	0.9996521521393001
All	140638	std	0.007583534573184486	1674.2159358206634	5.537835009672317e-06
All	140638	min	14.4351620403	164945.904241	0.9996425918809999
All	140638	25%	14.447578740975	165764.8943405	0.9996495929765
All	140638	50%	14.45068396405	167672.61035849998	0.999653953399
All	140638	75%	14.45492809245	168146.12512225	0.99965465014625
All	140638	max	14.461303461400002	170300.787871	0.999658540071
All	164076	count	10.0	10.0	10.0
All	164076	mean	14.531494032330002	180515.35897570004	0.9996562137896998
All	164076	std	0.00694913098123706	2117.725368171925	7.140709415459904e-06
All	164076	min	14.5267471479	177334.605221	0.99964349721
All	164076	25%	14.527518072249999	179526.59693025	0.9996516830884998
All	164076	50%	14.52885498635	180697.202732	0.999656374178
All	164076	75%	14.529627923749999	181890.41746199998	0.9996626073755
All	164076	max	14.5450262821	183894.271103	0.9996641039990001
All	187514	count	10.0	10.0	10.0
All	187514	mean	14.594436086690001	192763.4932478	0.9996556603806
All	187514	std	0.007072614950673871	1902.9038721277998	2.0397603937324838e-06
All	187514	min	14.5809910332	190152.16275699998	0.999651364534
All	187514	25%	14.591362569025	191661.84388600002	0.99965520316425
All	187514	50%	14.59304429605	192198.029485	0.9996555031804999
All	187514	75%	14.601510447399999	193237.60958649998	0.99965610824575
All	187514	max	14.6020926344	195979.814248	0.999659226258
All	210952	count	10.0	10.0	10.0
All	210952	mean	14.656678197119996	204801.1786936	0.9996574707467
All	210952	std	0.003949008947919111	1152.229259660844	2.3092900651199512e-06
All	210952	min	14.6501069051	203369.611633	0.999654404672
All	210952	25%	14.65565326055	203751.24828975	0.9996560632285001
All	210952	50%	14.6564072728	204951.647002	0.9996564546605
All	210952	75%	14.658507400725	205683.59183299998	0.9996596340005
All	210952	max	14.6625298997	206617.297771	0.999660869912
All	234390	count	10.0	10.0	10.0
All	234390	mean	14.70084787188	214508.1242513	0.9996558887449002
All	234390	std	0.004602998291500671	1506.2878175429016	2.843654528755955e-06
All	234390	min	14.6950005947	212620.75756600001	0.999650810963
All	234390	25%	14.696776093799999	213073.06611675	0.99965429972575
All	234390	50%	14.70057273865	214726.8145095	0.999656142144
All	234390	75%	14.704231215300002	215625.142501	0.99965709497
All	234390	max	14.7081337577	216353.393775	0.999661351043
All	23448	count	10.0	10.0	10.0
All	23448	mean	13.208062552280001	64204.33016964	0.9996199576355
All	23448	std	0.013485149487691668	1542.1680514180553	1.0990248149965665e-05
All	23448	min	13.1888562317	61436.145283000005	0.9995980201870001
All	23448	25%	13.200144459	63162.199390475	0.9996186228075001
All	23448	50%	13.20707611385	64359.390325	0.999624060153
All	23448	75%	13.217437722999998	65475.93195217499	0.99962747134
All	23448	max	13.2290674198	66134.1521739	0.999629551154
All	257828	count	10.0	10.0	10.0
All	257828	mean	14.743855246899997	224105.98809159998	0.9996586253563999
All	257828	std	0.005352796356456143	1171.2195711945349	4.686014418428461e-06
All	257828	min	14.7357394376	222433.947063	0.999652161091
All	257828	25%	14.742416189825	223133.29605575	0.99965512857825
All	257828	50%	14.743595943199999	224162.913068	0.9996581481594999
All	257828	75%	14.744318610775	225142.853978	0.9996626736615
All	257828	max	14.7548387366	225576.728602	0.999664846981
All	281266	count	10.0	10.0	10.0
All	281266	mean	14.78063184842	233142.7040167	0.9996560520561001
All	281266	std	0.0023737303575133055	1666.8427434944954	2.8700803839375777e-06
All	281266	min	14.778134298800001	231266.41610700003	0.999651092812
All	281266	25%	14.778454778825	231605.3168815	0.99965529726275
All	281266	50%	14.780208566949998	232927.476074	0.999655678622
All	281266	75%	14.782096978	234451.88568449995	0.99965850895825
All	281266	max	14.785050106600002	236052.327584	0.999659629624
All	304704	count	10.0	10.0	10.0
All	304704	mean	14.812207450099999	241497.6365639	0.9996574817103999
All	304704	std	0.0068046836815317015	1665.4150339879075	2.7223079792664613e-06
All	304704	min	14.8024072175	239203.67552800002	0.999654101466
All	304704	25%	14.807002997000001	240025.29047025	0.9996550751690001
All	304704	50%	14.81207017125	241689.45704250003	0.9996575920755
All	304704	75%	14.8162732362	242450.42741450004	0.9996594056825
All	304704	max	14.8237460967	244449.872527	0.999661583264
All	328142	count	10.0	10.0	10.0
All	328142	mean	14.84134966064	249605.62439050004	0.9996572809181
All	328142	std	0.004312937031315851	1803.9118675024415	3.5220018714523855e-06
All	328142	min	14.832402820699999	246309.97111399999	0.9996517162809999
All	328142	25%	14.841115519474998	248806.82359425002	0.999654895706
All	328142	50%	14.842026241	249458.47717949998	0.9996570651585
All	328142	75%	14.84372105025	250018.03031424998	0.99965937798375
All	328142	max	14.846642147999999	252549.10019	0.9996631836509999
All	351580	count	10.0	10.0	10.0
All	351580	mean	14.86945115011	257996.4748925	0.9996574172001
All	351580	std	0.006017355155002696	1829.1630410320524	2.925489232971198e-06
All	351580	min	14.8579935165	254750.72839899999	0.999651052563
All	351580	25%	14.867683594425001	257149.55946775002	0.9996559979432501
All	351580	50%	14.871166045699999	258382.592842	0.9996579009355
All	351580	75%	14.872436837174998	259432.33819099996	0.99965923413275
All	351580	max	14.8778517419	260001.471202	0.999660878603
All	375018	count	10.0	10.0	10.0
All	375018	mean	14.894727210380001	265487.26396520005	0.9996585778356002
All	375018	std	0.0036141513590650415	1289.3107550405182	2.1623519480569693e-06
All	375018	min	14.8894699651	263454.876131	0.999655780872
All	375018	25%	14.892370057299999	264600.4233902501	0.9996570247595
All	375018	50%	14.89342713125	265458.56693850004	0.999658248674
All	375018	75%	14.897454362575	265862.39529024996	0.99965964913675
All	375018	max	14.901210408599999	267534.18476599996	0.999663052494
All	398456	count	10.0	10.0	10.0
All	398456	mean	14.915457336140003	271903.2454922	0.99965823385
All	398456	std	0.007155931309268546	1855.1581099468249	4.0529941013851405e-06
All	398456	min	14.9083119459	269543.02984699997	0.99965038551
All	398456	25%	14.90927741825	270559.03070999996	0.99965563114725
All	398456	50%	14.91614323215	272029.1664555	0.9996585506485001
All	398456	75%	14.917942550900001	272502.918765	0.9996615269212501
All	398456	max	14.9315052335	275618.350786	0.9996631854729999
All	421894	count	10.0	10.0	10.0
All	421894	mean	14.93654846119	279043.13065899996	0.9996587888891998
All	421894	std	0.0033019091471807763	1586.935435033428	1.5387287915478733e-06
All	421894	min	14.9313407339	276161.514538	0.999657119137
All	421894	25%	14.933748428274999	278069.550132	0.99965764885525
All	421894	50%	14.93784264105	279052.712656	0.9996586389869999
All	421894	75%	14.938390867725	280249.977117	0.9996590152595
All	421894	max	14.9417384499	281464.744714	0.9996620418269999
All	445332	count	10.0	10.0	10.0
All	445332	mean	14.95490280345	286194.64909369993	0.9996574373912
All	445332	std	0.003249733824069272	1416.7279895869035	2.4574821480524616e-06
All	445332	min	14.951890188499998	283831.338957	0.999654984327
All	445332	25%	14.9528004052	284964.19770275	0.99965607499475
All	445332	50%	14.95407804285	286575.84396850003	0.999656629975
All	445332	75%	14.9554446574	287265.99735275	0.99965757226525
All	445332	max	14.962508476099998	287838.572798	0.9996629539280001
All	468770	count	10.0	10.0	10.0
All	468770	mean	14.97200457008	292874.3648253	0.9996572757507
All	468770	std	0.003409927039156206	1346.211457892442	1.601826697249919e-06
All	468770	min	14.9669289164	290801.033375	0.999655623062
All	468770	25%	14.969745249625	291855.4867605	0.9996558134412501
All	468770	50%	14.9713518475	292996.1814125	0.999657193794
All	468770	75%	14.974405192000003	293753.69979975	0.9996579917565
All	468770	max	14.978104881099998	295310.02067600004	0.999660298866
All	46886	count	10.0	10.0	10.0
All	46886	mean	13.75984616236	95017.61813135	0.9996424336650002
All	46886	std	0.010121341126908458	1933.2597579658268	6.682989442913555e-06
All	46886	min	13.7465264395	91252.2569511	0.999631279121
All	46886	25%	13.75252649705	94017.12097115	0.99963810190275
All	46886	50%	13.7601798084	94790.22688685001	0.9996453773075
All	46886	75%	13.765617372525	96750.310329475	0.9996470308600001
All	46886	max	13.7758685834	97500.7439973	0.9996485042730001
All	492208	count	10.0	10.0	10.0
All	492208	mean	14.989082820849998	299115.52689880005	0.9996587037574001
All	492208	std	0.0030531390941770415	1473.285664703544	1.7272782052303557e-06
All	492208	min	14.9823953127	296705.594196	0.9996562163220001
All	492208	25%	14.987864578124999	298119.89179075	0.99965740529275
All	492208	50%	14.98957440345	298672.5231895	0.999658361312
All	492208	75%	14.990637935075002	300536.37089150003	0.99966040765575
All	492208	max	14.993734669	300941.002329	0.9996609018960001
All	515646	count	10.0	10.0	10.0
All	515646	mean	15.004056816509998	305061.1863889	0.9996582962000999
All	515646	std	0.0021447441464326872	1207.2883111910069	1.0515148339588834e-06
All	515646	min	15.0015348385	303288.902413	0.999656715942
All	515646	25%	15.002476494550002	304352.484227	0.99965761470125
All	515646	50%	15.00382468125	304975.36418699997	0.99965810819
All	515646	75%	15.00469757535	306042.45099775	0.9996592499257501
All	515646	max	15.0081057045	306894.541989	0.999659772873
All	539084	count	10.0	10.0	10.0
All	539084	mean	15.02056965241	311206.5227065	0.9996592095278999
All	539084	std	0.002801613843690329	1468.357497652579	1.806041500936003e-06
All	539084	min	15.0166532155	308462.333765	0.999656229049
All	539084	25%	15.0189383475	310315.3310435	0.999657960661
All	539084	50%	15.02046108995	311546.9744715	0.9996600017105
All	539084	75%	15.022667651625	311821.74838125	0.9996604250765
All	539084	max	15.0251737378	313719.621951	0.9996614152709999
All	562522	count	10.0	10.0	10.0
All	562522	mean	15.030762733220001	316596.98007530003	0.9996581886114999
All	562522	std	0.0021701552503539424	937.2318387093771	1.7456349765916274e-06
All	562522	min	15.0270473124	315038.879932	0.999655325958
All	562522	25%	15.030060918375	316000.140346	0.9996572770450001
All	562522	50%	15.0308515328	316773.14798300003	0.999658073577
All	562522	75%	15.031597060124998	317417.24678474996	0.9996593220282499
All	562522	max	15.0342591298	317617.040199	0.999660814636
All	585960	count	10.0	10.0	10.0
All	585960	mean	15.044387231279998	322699.9043168	0.9996583752569999
All	585960	std	0.0014558732059181145	1453.777477612554	5.591411304263389e-07
All	585960	min	15.0417979827	320539.727027	0.9996575527570001
All	585960	25%	15.043656317725002	321792.69430850004	0.9996580418322499
All	585960	50%	15.044253756	322881.42576799996	0.9996582818665001
All	585960	75%	15.045015226675002	323440.11816825	0.999658628512
All	585960	max	15.047154580599999	325274.58753099997	0.999659363427
All	609398	count	10.0	10.0	10.0
All	609398	mean	15.05679601903	327765.7449007	0.9996589208030999
All	609398	std	0.0012116417907128607	975.6652370347267	1.3052676284835213e-06
All	609398	min	15.0549430231	326079.470365	0.999656984639
All	609398	25%	15.056473102699998	327123.45087575004	0.9996580073307499
All	609398	50%	15.0566520334	327855.2000995	0.9996588347465
All	609398	75%	15.057228603199999	328614.6070855	0.99965966681675
All	609398	max	15.0587669785	328877.172823	0.999661137691
All	632836	count	10.0	10.0	10.0
All	632836	mean	15.069511679419998	333133.9322093	0.9996592858491
All	632836	std	0.0014491912205271365	860.783752010114	1.1971320827008567e-06
All	632836	min	15.067492180899999	332051.739477	0.9996571887260001
All	632836	25%	15.068404240474997	332853.92744700005	0.999658760642
All	632836	50%	15.069463985199999	332922.7005765	0.9996594308525
All	632836	75%	15.070433396975002	333137.63894750003	0.99966006384825
All	632836	max	15.0722981578	335382.188427	0.999661196313
All	656274	count	10.0	10.0	10.0
All	656274	mean	15.079789827920004	338331.4400635	0.9996587726087999
All	656274	std	0.0007869771912645353	656.057328425145	6.766870167226156e-07
All	656274	min	15.0785191795	337627.087999	0.999657972701
All	656274	25%	15.079293848675	337941.14732750005	0.99965826366225
All	656274	50%	15.0799152329	338314.6608895	0.999658476071
All	656274	75%	15.080185586	338469.80512150005	0.9996594583460001
All	656274	max	15.081154248099999	339963.68915700004	0.999659764059
All	679712	count	10.0	10.0	10.0
All	679712	mean	15.089728365580001	343226.4393979	0.9996592512127
All	679712	std	0.00045106202002399463	686.5785854302144	4.045024131040242e-07
All	679712	min	15.0891450593	342059.194508	0.999658633871
All	679712	25%	15.089376497625	342879.16765899997	0.9996590512125001
All	679712	50%	15.089614449349998	343328.882708	0.999659262117
All	679712	75%	15.089962719825	343609.5454975	0.9996594555889999
All	679712	max	15.0905746605	344499.006968	0.999660001063
All	703150	count	10.0	10.0	10.0
All	703150	mean	15.09927003162	348309.17337870004	0.9996590283557
All	703150	std	7.008046367978606e-06	2.7281526424080047	1.4048949503631344e-08
All	703150	min	15.0992610841	348305.568755	0.999659026871
All	703150	25%	15.099264684649999	348306.72644875	0.9996590269360001
All	703150	50%	15.09926931915	348310.19953000004	0.9996590270615
All	703150	75%	15.099275991550002	348310.19953000004	0.99965902918375
All	703150	max	15.099280625999999	348313.830342	0.999659032138
All	70324	count	10.0	10.0	10.0
All	70324	mean	14.03604223634	117138.03103279998	0.9996468605463
All	70324	std	0.007458010921335378	1910.5127606720473	5.77216952269574e-06
All	70324	min	14.0256656701	114547.77258699998	0.9996397107230001
All	70324	25%	14.03143241835	115552.96240275001	0.9996431040342499
All	70324	50%	14.035697992749999	117218.35949999999	0.9996463861315
All	70324	75%	14.03964382115	118318.60471325	0.9996501587805
All	70324	max	14.0517353536	120436.32625299999	0.9996581017139999
All	93762	count	10.0	10.0	10.0
All	93762	mean	14.216283398689999	136005.102922	0.9996512935525
All	93762	std	0.007926356046132746	1244.9128268076033	6.650749547153251e-06
All	93762	min	14.2049880594	134506.334706	0.9996439833130001
All	93762	25%	14.212818019299998	135196.5533505	0.9996461709842499
All	93762	50%	14.2160343198	135705.10126849997	0.999649352477
All	93762	75%	14.219340043825	136657.36249574999	0.99965576773075
All	93762	max	14.2283860934	138810.03561400002	0.999664676469
