# Supplementary material for: Global biogeographic sampling of bacterial secondary metabolism
Source: eLife. 2015 Jan 19;4:e05048. doi: 10.7554/eLife.05048 (PMC4383359; doi:10.7554/eLife.05048)
Supplement: Supplementary file 5. — Pairwise Sample Distances. Great Circle Distance and Jaccard Distance for AD and KS Amplicons. DOI: http://dx.doi.org/10.7554/eLife.05048.009 [file elife05048s005.csv]

Sample1	Sample2	geodist	Jaccard (AD)	Jaccard (KS)
AK10	AK07	0.0238715490661818	0.951953690303907	0.909309469747562
AK12	AK07	50.6477942982578	0.99647577092511	0.996509090909091
AK12	AK10	50.6707375926396	0.994134897360704	0.995064887589106
AK13	AK07	50.6307275002742	0.977977161500816	0.973098769327864
AK13	AK10	50.6536686700371	0.964350453172205	0.986104218362283
AK13	AK12	0.0236114299961255	0.982479784366577	0.978590425531915
AK14	AK07	65.2321819143435	0.993552168815944	0.99443196248901
AK14	AK10	65.2538585171673	0.985390796201607	0.994743683942802
AK14	AK12	17.0088738066759	0.976683937823834	0.978227373216319
AK14	AK13	17.0132682794538	0.973100201748487	0.984348680516564
AK15	AK07	58.0692994885284	0.989192917912164	0.984465726566624
AK15	AK10	58.0913006214791	0.982251082251082	0.986698337292161
AK15	AK12	9.82260795313457	0.99296435272045	0.988681592039801
AK15	AK13	9.82339995766591	0.984910277324633	0.970155527532577
AK15	AK14	7.45693965695148	0.992081974848626	0.995151188632231
AK20	AK07	23.6317153164713	NA	0.98731210602877
AK20	AK10	23.6176400000912	NA	0.992126799958562
AK20	AK12	62.8256725516207	NA	0.994268940452893
AK20	AK13	62.8039420161231	NA	0.981419723677942
AK20	AK14	73.6368694342478	NA	0.995186089955453
AK20	AK15	67.5476082052861	NA	0.952221034956495
AK27	AK07	190.776479253485	0.998685939553219	1
AK27	AK10	190.77088193782	0.991959798994975	1
AK27	AK12	195.262003876461	0.99874686716792	0.999561979851073
AK27	AK13	195.242372668706	0.996481970096746	1
AK27	AK14	189.246198526296	0.998773006134969	0.999486615328199
AK27	AK15	190.254293139618	0.992063492063492	0.999846625766871
AK27	AK20	169.201418102184	NA	1
AK31	AK07	147.385289133187	0.99802371541502	0.991680401852288
AK31	AK10	147.380147473448	0.992929292929293	0.989741526702203
AK31	AK12	152.813472664139	0.992376111817027	0.988553730137355
AK31	AK13	152.793144657835	0.98479427549195	0.974866717440975
AK31	AK14	147.894459455176	0.9875	0.992319616685457
AK31	AK15	148.343347466357	0.996033994334278	0.981560283687943
AK31	AK20	126.106950516231	NA	0.984054669703872
AK31	AK27	43.5150861310575	0.997635933806147	0.999321688994404
AK43	AK07	78.4494764812267	0.976658270361041	0.965132864916266
AK43	AK10	78.4418214909486	0.983463619963921	0.963573501265667
AK43	AK12	95.344760188707	0.996466074313409	0.978426032110092
AK43	AK13	95.3216289273801	0.978843861740167	0.960092628328831
AK43	AK14	96.5905491685836	0.996876574307305	0.992772353053801
AK43	AK15	94.1852606799516	0.979912174156778	0.924111282843895
AK43	AK20	56.351269466961	NA	0.967562410558117
AK43	AK27	112.863044049681	0.997485857950974	0.999920898591995
AK43	AK31	69.9315274512225	0.998324256388772	0.980064407299494
AU01	AK07	12348.0173025928	0.998262032085562	NA
AU01	AK10	12348.0401767601	0.998064416227934	NA
AU01	AK12	12305.3281706037	0.999450117831893	NA
AU01	AK13	12305.3513174031	0.998008120738528	NA
AU01	AK14	12298.9727040196	0.998901098901099	NA
AU01	AK15	12303.1015335858	0.998905189402233	NA
AU01	AK27	12442.7695215306	0.999757379700768	NA
AU01	AK31	12418.8486814685	0.999352436457827	NA
AU01	AK43	12393.1295254567	0.998463329452852	NA
AZ01	AK07	4086.56364249177	NA	1
AZ01	AK10	4086.54932520669	NA	1
AZ01	AK12	4127.05146970916	NA	1
AZ01	AK13	4127.04755396283	NA	1
AZ01	AK14	4144.05835830123	NA	1
AZ01	AK15	4136.78665866776	NA	1
AZ01	AK20	4093.52559944777	NA	1
AZ01	AK27	4210.34991549873	NA	1
AZ01	AK31	4183.97790436576	NA	1
AZ01	AK43	4131.36735160417	NA	1
AZ03	AK07	4106.57633562793	1	1
AZ03	AK10	4106.56096419996	1	1
AZ03	AK12	4148.70821090268	0.999873096446701	1
AZ03	AK13	4148.70300084879	1	1
AZ03	AK14	4165.70760775414	1	0.999936455487069
AZ03	AK15	4158.35501201313	1	1
AZ03	AK20	4112.25472341714	NA	1
AZ03	AK27	4222.07456233884	1	0.999863704511381
AZ03	AK31	4197.65643616482	1	1
AZ03	AK43	4147.69278508743	0.999939943546934	1
AZ03	AU01	13420.4383262563	0.999228196552611	NA
AZ03	AZ01	216.396085180776	NA	0.998980632008155
AZ04	AK07	4034.32449531853	1	1
AZ04	AK10	4034.30935891245	1	1
AZ04	AK12	4076.09667858972	1	1
AZ04	AK13	4076.09175782473	1	1
AZ04	AK14	4093.10232948708	1	0.999923652466025
AZ04	AK15	4085.76593621719	1	1
AZ04	AK20	4040.29705543483	NA	1
AZ04	AK27	4151.78781497597	1	1
AZ04	AK31	4126.89789894647	1	1
AZ04	AK43	4076.2995857788	1	1
AZ04	AU01	13365.5112425392	0.999090633525311	NA
AZ04	AZ01	173.382825288663	NA	1
AZ04	AZ03	87.0834745457007	0.98333769519323	0.995713863434821
AZ05	AK07	4017.75762757279	1	1
AZ05	AK10	4017.74259373595	1	1
AZ05	AK12	4059.37154370933	1	1
AZ05	AK13	4059.36674912315	1	1
AZ05	AK14	4076.37909180885	1	0.999926231926822
AZ05	AK15	4069.05010563409	1	1
AZ05	AK20	4023.85704858269	NA	1
AZ05	AK27	4136.05468912641	1	1
AZ05	AK31	4110.96645773351	1	1
AZ05	AK43	4060.10027620712	1	1
AZ05	AU01	13343.3000719564	0.999756424308854	NA
AZ05	AZ01	159.645797979728	NA	0.999633431085044
AZ05	AZ03	112.808752722151	0.972012438916037	0.97542025709846
AZ05	AZ04	26.6399470993751	0.987802017358668	0.996301936045247
AZ06	AK07	3972.69587772974	1	1
AZ06	AK10	3972.68070657788	1	1
AZ06	AK12	4014.52345351102	0.999797324685853	0.999873832954832
AZ06	AK13	4014.51848676189	1	1
AZ06	AK14	4031.5282533784	1	0.999932046751835
AZ06	AK15	4024.18923335378	1	1
AZ06	AK20	3978.62649333143	NA	1
AZ06	AK27	4089.92749436561	1	0.999683293745051
AZ06	AK31	4065.08330624355	1	1
AZ06	AK43	4014.55603701841	0.999927033929223	1
AZ06	AU01	13366.8602326114	0.999393718928095	NA
AZ06	AZ01	205.720453195155	NA	0.997938675599072
AZ06	AZ03	140.065615332811	0.971842174949245	0.964808662483081
AZ06	AZ04	62.0303544555323	0.986381096496333	0.995826086956522
AZ06	AZ05	52.9331661143574	0.976136768372314	0.990278677900194
AZ07	AK07	3922.00192254822	1	0.999913867355728
AZ07	AK10	3921.98708974988	1	1
AZ07	AK12	3963.30602564474	0.999704898681881	0.999681173282321
AZ07	AK13	3963.30147399127	1	0.999817950118333
AZ07	AK14	3980.31577088401	1	0.9998468958126
AZ07	AK15	3973.00165003747	1	1
AZ07	AK20	3928.34896819652	NA	1
AZ07	AK27	4041.9607903605	1	0.999571091571949
AZ07	AK31	4016.46826383232	1	1
AZ07	AK43	3965.06613932137	0.999894392227268	0.999917115623705
AZ07	AU01	13295.1835351402	0.998433468485072	NA
AZ07	AZ01	193.687010928778	NA	0.997310623038996
AZ07	AZ03	214.52077218489	0.988920165299155	0.995095124851367
AZ07	AZ04	127.737178537316	0.993066589628774	0.998298906439854
AZ07	AZ05	103.818267022282	0.989720784428082	0.999344548831112
AZ07	AZ06	84.3436408358232	0.98455260856893	0.994746059544659
AZ08	AK07	3969.75502005234	NA	1
AZ08	AK10	3969.74042330482	NA	1
AZ08	AK12	4010.68790355644	NA	1
AZ08	AK13	4010.68364294356	NA	1
AZ08	AK14	4027.69790443935	NA	1
AZ08	AK15	4020.40255613889	NA	1
AZ08	AK20	3976.38631723234	NA	1
AZ08	AK27	4091.50616657449	NA	1
AZ08	AK31	4065.59848532865	NA	1
AZ08	AK43	4013.62805995817	NA	1
AZ08	AZ01	129.279894420871	NA	1
AZ08	AZ03	208.466056272813	NA	1
AZ08	AZ04	125.983360912301	NA	1
AZ08	AZ05	99.6008345228663	NA	1
AZ08	AZ06	114.512224178504	NA	1
AZ08	AZ07	66.6187252259663	NA	0.999512195121951
AZ10	AK07	3982.52119714504	1	1
AZ10	AK10	3982.50663134745	1	1
AZ10	AK12	4023.40499115404	0.99993830587945	0.999920609717371
AZ10	AK13	4023.40076887061	1	1
AZ10	AK14	4040.41483011906	1	0.999948416382957
AZ10	AK15	4033.12203426596	1	1
AZ10	AK20	3989.18936791956	NA	1
AZ10	AK27	4104.49991974439	1	1
AZ10	AK31	4078.54037675166	1	1
AZ10	AK43	4026.49825608356	1	1
AZ10	AU01	13247.4121217906	0.998846722168162	NA
AZ10	AZ01	115.132256823288	NA	0.998947368421053
AZ10	AZ03	205.387125303345	0.979431013757179	0.971623958497092
AZ10	AZ04	125.645984956548	0.991979418886199	0.997119262531208
AZ10	AZ05	99.939448507791	0.988666395608864	0.984632578932663
AZ10	AZ06	121.132688822064	0.972852074656795	0.966055203154466
AZ10	AZ07	80.1711457156799	0.983181414858433	0.988436497910796
AZ10	AZ08	14.1476907484393	NA	1
AZ11	AK07	3982.45772262166	1	1
AZ11	AK10	3982.44316084041	1	1
AZ11	AK12	4023.33519676198	0.999137187230371	0.999438202247191
AZ11	AK13	4023.33097936446	1	0.999684592335594
AZ11	AK14	4040.34501097978	1	0.99992812477539
AZ11	AK15	4033.05254230805	1	1
AZ11	AK20	3989.13070442324	NA	1
AZ11	AK27	4104.46722416272	1	1
AZ11	AK31	4078.50042205671	1	1
AZ11	AK43	4026.44851697861	0.999918367346939	1
AZ11	AU01	13246.6184708542	0.998535968589872	NA
AZ11	AZ01	114.849087001975	NA	1
AZ11	AZ03	206.064304564275	0.988990279706407	0.997364953886693
AZ11	AZ04	126.396974866536	0.975998870535084	0.994945410432673
AZ11	AZ05	100.705097534524	0.98051763367463	0.99926267281106
AZ11	AZ06	121.914931302319	0.981161254041895	0.996497106305209
AZ11	AZ07	80.6412985722832	0.989556347150259	0.996952458350264
AZ11	AZ08	14.4501726151675	NA	1
AZ11	AZ10	0.794217226526202	0.984316736126344	0.995808062789868
AZ12	AK07	3981.98359921432	1	1
AZ12	AK10	3981.96906373459	1	1
AZ12	AK12	4022.81966912501	0.999839589348733	0.999859412343596
AZ12	AK13	4022.81548370558	1	1
AZ12	AK14	4039.82930286879	1	0.999928073077753
AZ12	AK15	4032.53898320652	1	1
AZ12	AK20	3988.68806077699	NA	1
AZ12	AK27	4104.19444467451	1	1
AZ12	AK31	4078.18014522153	1	1
AZ12	AK43	4026.06424580496	1	0.999922504649721
AZ12	AU01	13241.4207628884	0.999719085341873	NA
AZ12	AZ01	113.173530746602	NA	0.999023755287992
AZ12	AZ03	210.551715758533	0.974821852731591	0.979043524986566
AZ12	AZ04	131.347928785977	0.981166649699684	0.978587605517809
AZ12	AZ05	105.746200028103	0.988688474472638	0.985015920584379
AZ12	AZ06	127.032107744298	0.983743141637879	0.984251968503937
AZ12	AZ07	83.7938917681675	0.990391624146842	0.990575701700471
AZ12	AZ08	17.1763875333427	NA	1
AZ12	AZ10	5.9967075293905	0.988831860089345	0.977549536447919
AZ12	AZ11	5.20253911398261	0.992692987625221	0.992499563928135
AZ13	AK07	3983.12731585717	1	1
AZ13	AK10	3983.11280438701	1	1
AZ13	AK12	4023.92551000397	1	0.999558628806827
AZ13	AK13	4023.92135383195	1	1
AZ13	AK14	4040.93495136627	1	0.999926411067775
AZ13	AK15	4033.64660833988	1	1
AZ13	AK20	3989.86044533744	NA	1
AZ13	AK27	4105.52039496374	1	0.999614494988435
AZ13	AK31	4079.46331447382	1	1
AZ13	AK43	4027.28959482169	1	1
AZ13	AU01	13236.7843568541	0.999515805492149	NA
AZ13	AZ01	110.363630866319	NA	0.997095134350036
AZ13	AZ03	213.784642264656	0.976456801960158	0.967549950403854
AZ13	AZ04	135.296013248298	0.980739834912871	0.993502274204029
AZ13	AZ05	109.86728116824	0.977480975306725	0.987504958349861
AZ13	AZ06	131.841110464797	0.959550210838669	0.971602101116218
AZ13	AZ07	87.9329493439767	0.987402110997617	0.98167770419426
AZ13	AZ08	21.4584306857849	NA	1
AZ13	AZ10	10.7158762171249	0.963119255448292	0.927730927632869
AZ13	AZ11	9.92952071781626	0.962749003984064	0.988518518518519
AZ13	AZ12	4.86158526649264	0.986119954157647	0.974030861874294
AZ14	AK07	3969.043490692	1	1
AZ14	AK10	3969.02920651468	1	1
AZ14	AK12	4009.48253555713	1	1
AZ14	AK13	4009.47865395092	1	1
AZ14	AK14	4026.48885601309	1	0.999915404788089
AZ14	AK15	4019.21961191021	1	1
AZ14	AK20	3976.04655423437	NA	1
AZ14	AK27	4093.1618228149	1	1
AZ14	AK31	4066.69615412152	1	1
AZ14	AK43	4013.97482984377	1	1
AZ14	AU01	13191.5941060194	0.999664159054272	NA
AZ14	AZ01	117.697223540981	NA	0.996972754793138
AZ14	AZ03	258.855213603941	0.984828562759179	0.99380014587892
AZ14	AZ04	181.847694023891	0.980755421513715	0.991946778711485
AZ14	AZ05	156.487195157921	0.98962685492004	0.995182174043963
AZ14	AZ06	175.649391236237	0.97912467607256	0.986248872858431
AZ14	AZ07	117.121598413403	0.9854297003622	0.993988684582744
AZ14	AZ08	61.1376907495895	NA	1
AZ14	AZ10	56.7448268714814	0.983731739707835	0.987519328473603
AZ14	AZ11	55.9616430358925	0.981016091122763	0.993734677199673
AZ14	AZ12	50.8288422833022	0.980313525337222	0.984564498346196
AZ14	AZ13	46.6200035312454	0.96749795584628	0.979406420351302
AZ15	AK07	3974.41508981202	1	1
AZ15	AK10	3974.40083899713	1	1
AZ15	AK12	4014.80096561423	1	1
AZ15	AK13	4014.79712452827	1	1
AZ15	AK14	4031.80662986665	1	1
AZ15	AK15	4024.54028446238	1	1
AZ15	AK20	3981.45735665938	NA	1
AZ15	AK27	4098.7784441828	1	1
AZ15	AK31	4072.25569795932	1	1
AZ15	AK43	4019.45711794868	1	1
AZ15	AU01	13185.4232075318	1	NA
AZ15	AZ01	112.905591090225	NA	1
AZ15	AZ03	261.809162325995	0.996700723712218	0.997177017602126
AZ15	AZ04	186.25313311059	0.996597061098221	0.997345915659098
AZ15	AZ05	161.251123914883	0.996866677111076	0.998182290314204
AZ15	AZ06	182.208453357885	0.99238184079602	0.997803075694028
AZ15	AZ07	125.265388501034	0.991911195249978	0.991611743559017
AZ15	AZ08	67.8146220819268	NA	1
AZ15	AZ10	62.1780142147065	0.997798724389005	0.997827661115134
AZ15	AZ11	61.3851200304156	0.995603517186251	0.998812351543943
AZ15	AZ12	56.1886453166219	0.996906020368699	0.994500239120038
AZ15	AZ13	51.7016644447535	0.99479402444545	0.994313776169553
AZ15	AZ14	8.42038960646391	0.985839233652645	0.990969581749049
AZ16	AK07	4095.94783371127	1	1
AZ16	AK10	4095.93351954958	1	1
AZ16	AK12	4136.43041360475	1	1
AZ16	AK13	4136.42650208716	1	1
AZ16	AK14	4153.43724450218	1	0.999920223374551
AZ16	AK15	4146.16584247323	1	1
AZ16	AK20	4102.91332167745	NA	1
AZ16	AK27	4219.75097319092	1	1
AZ16	AK31	4193.37617583815	1	1
AZ16	AK43	4140.76072018849	1	1
AZ16	AU01	13204.0557931081	0.999595936273378	NA
AZ16	AZ01	9.40478121904319	NA	0.995294117647059
AZ16	AZ03	216.568138398677	0.979967293540474	0.97969875573019
AZ16	AZ04	177.172818346495	0.991432198011424	0.993275427290558
AZ16	AZ05	164.579934864309	0.968794326241135	0.984711779448622
AZ16	AZ06	211.698692721829	0.96928069226609	0.968527315914489
AZ16	AZ07	202.083714717404	0.987518002880461	0.993780039581566
AZ16	AZ08	138.088760335923	NA	1
AZ16	AZ10	123.944916911129	0.954204996732519	0.957480481114159
AZ16	AZ11	123.68210464302	0.991380387257964	0.995899772209567
AZ16	AZ12	122.133750798442	0.988416627744045	0.978159851301115
AZ16	AZ13	119.416902552334	0.963747059637471	0.949047864127638
AZ16	AZ14	127.038103810408	0.974219458479078	0.974313551815766
AZ16	AZ15	122.168034147971	0.991025818031203	0.990750622554251
AZ17	AK07	4094.71254731878	1	1
AZ17	AK10	4094.69822783643	1	1
AZ17	AK12	4135.20360719708	1	1
AZ17	AK13	4135.19968918933	1	1
AZ17	AK14	4152.21053229202	1	0.999876998769988
AZ17	AK15	4144.9386704487	1	1
AZ17	AK20	4101.67177123283	NA	1
AZ17	AK27	4218.47663928055	1	1
AZ17	AK31	4192.11089963466	1	1
AZ17	AK43	4139.50775416973	1	1
AZ17	AU01	13205.0596959166	0.999708845280382	NA
AZ17	AZ01	8.16046866300567	NA	0.997046880767811
AZ17	AZ03	215.541053437076	0.991487968570961	0.994141414141414
AZ17	AZ04	175.733807898083	0.998826165830754	0.999453178400547
AZ17	AZ05	163.049161025623	0.994810810810811	0.997421683640583
AZ17	AZ06	210.108052755145	0.990090478242137	0.978161445232106
AZ17	AZ07	200.482302762492	0.997323450689726	0.996694670155626
AZ17	AZ08	136.53148031133	NA	0.999809414903755
AZ17	AZ10	122.388964482327	0.985607623538658	0.977685950413223
AZ17	AZ11	122.129148411888	0.998102706804958	0.999631041692289
AZ17	AZ12	120.602271141714	0.994916211636227	0.980549629815535
AZ17	AZ13	117.905099085009	0.983370288248337	0.968568409931326
AZ17	AZ14	125.857689010952	0.99195118784889	0.996845425867508
AZ17	AZ15	121.051921535598	0.997477931904161	0.997096577017115
AZ17	AZ16	1.63030995093928	0.978883106485188	0.978066858266526
AZ18	AK07	4097.59706135029	1	0.999765382133849
AZ18	AK10	4097.58282168172	1	0.999508565009829
AZ18	AK12	4137.96125774222	0.99940035978413	0.999829278702518
AZ18	AK13	4137.95743622839	1	1
AZ18	AK14	4154.96664025401	1	0.999837872892348
AZ18	AK15	4147.70167417361	1	0.999560671294262
AZ18	AK20	4104.65031967583	NA	1
AZ18	AK27	4221.955955796	1	1
AZ18	AK31	4195.45019227694	1	1
AZ18	AK43	4142.6588879981	0.999927409988386	0.999885753455958
AZ18	AU01	13189.2797257224	0.998247310528224	NA
AZ18	AZ01	19.0145724736182	NA	0.999869757749414
AZ18	AZ03	231.406857958697	0.995456883250472	0.997041176954056
AZ18	AZ04	191.661187125606	0.996456332876086	0.99685336689742
AZ18	AZ05	178.452352680168	0.999539753768266	0.999500848557452
AZ18	AZ06	224.733629385425	0.994844179651696	0.997669415561133
AZ18	AZ07	211.270454000518	0.994905281285878	0.997475278771302
AZ18	AZ08	146.117170284435	NA	0.999866524292579
AZ18	AZ10	132.004481017867	0.99372584450133	0.993907083015994
AZ18	AZ11	131.668925186583	0.995470144131778	0.992916747525713
AZ18	AZ12	129.627033496162	0.999403993245257	0.996904324272032
AZ18	AZ13	126.501998943707	0.993572496263079	0.994701059788042
AZ18	AZ14	128.850062718543	0.993394237526353	0.998307748096217
AZ18	AZ15	123.198917314712	0.998624484181568	0.998749573718313
AZ18	AZ16	14.9667043249064	0.996970013582698	0.998330736701536
AZ18	AZ17	16.1966998340735	0.991997439180538	0.996372525826039
AZ19	AK07	4106.36784184865	NA	1
AZ19	AK10	4106.35361814391	NA	1
AZ19	AK12	4146.70637026569	NA	1
AZ19	AK13	4146.70256842185	NA	1
AZ19	AK14	4163.71140638026	NA	1
AZ19	AK15	4156.44785872589	NA	1
AZ19	AK20	4113.43972150913	NA	1
AZ19	AK27	4230.83957533723	NA	1
AZ19	AK31	4204.30827516959	NA	1
AZ19	AK43	4151.48168068065	NA	1
AZ19	AZ01	27.2262079811161	NA	0.995633187772926
AZ19	AZ03	234.633644832648	NA	0.997469422184732
AZ19	AZ04	197.831520829702	NA	1
AZ19	AZ05	185.442580182583	NA	0.998832684824903
AZ19	AZ06	232.428884558172	NA	0.999463950683463
AZ19	AZ07	220.370030378004	NA	0.999519230769231
AZ19	AZ08	155.351323056222	NA	1
AZ19	AZ10	141.22974695258	NA	0.999761933103202
AZ19	AZ11	140.901495633941	NA	1
AZ19	AZ12	138.901881285026	NA	1
AZ19	AZ13	135.802113029515	NA	0.998847483672685
AZ19	AZ14	137.838558320108	NA	1
AZ19	AZ15	132.058423110358	NA	1
AZ19	AZ16	20.8637069358786	NA	0.998709677419355
AZ19	AZ17	22.4078766796399	NA	0.999620924943139
AZ19	AZ18	9.33162814011515	NA	1
AZ20	AK07	4100.92782987462	1	1
AZ20	AK10	4100.91365456142	1	1
AZ20	AK12	4141.18947979073	1	1
AZ20	AK13	4141.18573596412	1	1
AZ20	AK14	4158.19341044086	1	1
AZ20	AK15	4150.93408253779	1	1
AZ20	AK20	4108.05659191353	NA	1
AZ20	AK27	4225.76275770005	1	1
AZ20	AK31	4199.1450171276	1	1
AZ20	AK43	4146.20333352248	1	1
AZ20	AU01	13176.6161377218	0.999934015176509	NA
AZ20	AZ01	31.7368050643154	NA	0.996505532906232
AZ20	AZ03	244.210116650827	0.99453338539633	0.982639775338269
AZ20	AZ04	204.844849647422	0.993710691823899	0.995856093426257
AZ20	AZ05	191.382143061178	0.994333102971665	0.988997555012225
AZ20	AZ06	237.19550449648	0.994668489405331	0.980487089201878
AZ20	AZ07	221.227578898568	0.998488344339247	0.996780303030303
AZ20	AZ08	155.458268059816	NA	1
AZ20	AZ10	141.44028472546	0.989750542299349	0.968392080262807
AZ20	AZ11	141.05634769371	0.998811948404616	0.998696643857934
AZ20	AZ12	138.683000712612	0.997102792907637	0.988793671720501
AZ20	AZ13	135.291304577347	0.991268033409264	0.979849307867531
AZ20	AZ14	133.611462483565	0.993868255080589	0.987006496751624
AZ20	AZ15	127.380499359205	0.998439024390244	0.997150372643577
AZ20	AZ16	28.146055872231	0.963380638621389	0.951627088830255
AZ20	AZ17	29.4267680686318	0.984054669703872	0.922217992640528
AZ20	AZ18	13.2489892322968	0.99811091620564	0.997011301018026
AZ20	AZ19	11.0754337997193	NA	0.999391727493917
AZ21	AK07	4089.01714999128	1	1
AZ21	AK10	4089.00290697615	1	1
AZ21	AK12	4129.3869373295	0.999709555620099	1
AZ21	AK13	4129.38311136313	1	1
AZ21	AK14	4146.3923936722	1	1
AZ21	AK15	4139.12710874094	1	1
AZ21	AK20	4096.06661595718	NA	1
AZ21	AK27	4213.35705313599	1	1
AZ21	AK31	4186.85468906435	1	1
AZ21	AK43	4134.06899474578	1	1
AZ21	AU01	13189.5684226309	0.999533519925363	NA
AZ21	AZ01	15.0069668022326	NA	0.997742663656885
AZ21	AZ03	231.02458063409	0.994455994455995	0.997034840622684
AZ21	AZ04	188.211446037273	0.991757474154792	0.985364068788877
AZ21	AZ05	174.046491963794	0.992371803927108	0.996272134203169
AZ21	AZ06	219.378587908495	0.996800222593211	0.998403284671533
AZ21	AZ07	203.758034608391	0.998470948012232	1
AZ21	AZ08	138.305472643003	NA	1
AZ21	AZ10	124.224798633369	0.995326086956522	0.998341808534159
AZ21	AZ11	123.868795003007	0.997212543554007	0.998883928571429
AZ21	AZ12	121.695890996056	0.996344339622641	0.992963692654095
AZ21	AZ13	118.475155951227	0.993968871595331	0.996001230390649
AZ21	AZ14	120.24487145322	0.99352983465133	0.986449864498645
AZ21	AZ15	114.609833562732	0.999599037690457	0.999007444168735
AZ21	AZ16	15.7959786536261	0.996504369538077	0.995910949568378
AZ21	AZ17	16.2841556874289	0.996308553971487	0.997805166300861
AZ21	AZ18	8.60568702504567	0.991273029505472	0.995703412717898
AZ21	AZ19	17.7729026949093	NA	1
AZ21	AZ20	17.988184502086	0.989137931034483	0.994652406417112
AZ22	AK07	4085.75889067959	1	1
AZ22	AK10	4085.74463705793	1	1
AZ22	AK12	4126.14564292696	0.999814986123959	1
AZ22	AK13	4126.14180400965	1	1
AZ22	AK14	4143.15132006989	1	1
AZ22	AK15	4135.88510411018	1	1
AZ22	AK20	4092.7959304295	NA	1
AZ22	AK27	4210.02196412143	1	1
AZ22	AK31	4183.53732278099	1	1
AZ22	AK43	4130.77578605779	1	1
AZ22	AU01	13191.5305731375	0.999174576970697	NA
AZ22	AZ01	12.7141454024568	NA	0.995311167945439
AZ22	AZ03	229.110061176854	0.985857740585774	0.988281677800898
AZ22	AZ04	185.213547518771	0.993641048130687	0.998178229846668
AZ22	AZ05	170.763613609427	0.995915213071318	0.994729344729345
AZ22	AZ06	215.834761558434	0.98886684303351	0.982414860681114
AZ22	AZ07	199.876270349198	0.997704188117434	0.996790953545232
AZ22	AZ08	134.427945036262	NA	1
AZ22	AZ10	120.345352394479	0.981013604425176	0.985754761529986
AZ22	AZ11	119.99035034725	0.996489403198544	0.999460188933873
AZ22	AZ12	117.827597529186	0.993561406880646	0.989904502046385
AZ22	AZ13	114.619051533492	0.989087301587302	0.983803927189336
AZ22	AZ14	116.868081391004	0.989982636570055	0.992999053926206
AZ22	AZ15	111.342460347681	0.995520878485768	0.997770154373928
AZ22	AZ16	15.8000658055468	0.974779577609186	0.969438278982414
AZ22	AZ17	15.8982677558295	0.976190476190476	0.949192680301399
AZ22	AZ18	12.1603265096702	0.99368604397997	0.995566337627572
AZ22	AZ19	21.4549835371343	NA	0.999341383095499
AZ22	AZ20	21.7517884155937	0.960685349980077	0.931849409178346
AZ22	AZ21	3.88278129299778	0.993580505698939	0.997886647454371
AZ23	AK07	4078.22775342526	1	1
AZ23	AK10	4078.21346054175	1	1
AZ23	AK12	4118.67711373299	0.999494949494949	0.999765120375807
AZ23	AK13	4118.67322706143	1	1
AZ23	AK14	4135.68356190048	1	0.999934666143996
AZ23	AK15	4128.41393049566	1	1
AZ23	AK20	4085.21865590533	NA	1
AZ23	AK27	4202.20270059476	1	1
AZ23	AK31	4175.7851027903	1	1
AZ23	AK43	4123.11441113383	0.999921457744266	1
AZ23	AU01	13198.9831979331	0.999420177812138	NA
AZ23	AZ01	9.65015318782236	NA	0.990761604326273
AZ23	AZ03	221.968812345448	0.996427564162828	0.993290841999329
AZ23	AZ04	175.592591887724	0.999223702936991	0.996689263755321
AZ23	AZ05	160.57804885833	0.999084249084249	0.998678996036988
AZ23	AZ06	205.201633115125	0.99558154645874	0.98499491353001
AZ23	AZ07	189.262128981511	0.987423840024996	0.994599745870394
AZ23	AZ08	124.035168464961	NA	0.999767008387698
AZ23	AZ10	109.922823412084	0.995029085140138	0.988568230873771
AZ23	AZ11	109.586882323383	0.998243653201341	0.999163529903806
AZ23	AZ12	107.56291182356	0.997446147013102	0.992976541649108
AZ23	AZ13	104.477805654792	0.994165487977369	0.988938053097345
AZ23	AZ14	109.194839936646	0.993087557603687	0.994862675360601
AZ23	AZ15	104.138277523926	0.9875	0.992816091954023
AZ23	AZ16	18.2204403957671	0.991513437057991	0.978517344602923
AZ23	AZ17	17.3166546691851	0.992808342322905	0.975921745673439
AZ23	AZ18	22.0820442085133	0.994715813893543	0.986744706489929
AZ23	AZ19	31.3389751987782	NA	0.999537144179588
AZ23	AZ20	32.6053699254724	0.990667510281557	0.965559824368825
AZ23	AZ21	14.6623150381825	0.996622165031366	0.9979883323275
AZ23	AZ22	10.8536021783059	0.978702204508656	0.93468005322366
AZ24	AK07	4230.80593560114	1	0.999944453702161
AZ24	AK10	4230.7919086531	1	0.999934214854286
AZ24	AK12	4270.8265942949	0.999803883114336	0.999921054709087
AZ24	AK13	4270.82303486282	1	1
AZ24	AK14	4287.82638037205	1	0.999897203947368
AZ24	AK15	4280.58071811235	1	0.999918936446174
AZ24	AK20	4238.10577559323	NA	1
AZ24	AK27	4356.64801817954	1	0.999909559555033
AZ24	AK31	4329.80802446045	1	1
AZ24	AK43	4276.55407779205	0.999927901946647	0.999945822949399
AZ24	AU01	13150.9282330424	0.999639920782572	NA
AZ24	AZ01	155.651610686995	NA	0.99802623940555
AZ24	AZ03	303.849374947075	0.986269630138162	0.979202234983703
AZ24	AZ04	299.44524347888	0.998532731376975	0.996277205040092
AZ24	AZ05	295.163183908378	0.998632790247237	0.997808018997169
AZ24	AZ06	346.843793673024	0.980921733134123	0.978359717076457
AZ24	AZ07	348.325071711265	0.995726800085464	0.996649435190504
AZ24	AZ08	284.857921401798	NA	0.99988155868767
AZ24	AZ10	270.713959757393	0.984471110214783	0.968888070692194
AZ24	AZ11	270.449112369259	0.997701149425287	0.997965861855488
AZ24	AZ12	268.824672536184	0.996149289099526	0.987115246957767
AZ24	AZ13	265.965584527807	0.975386462554405	0.962285498774279
AZ24	AZ14	266.711926747687	0.984180316393672	0.991814907781294
AZ24	AZ15	260.224823203088	0.99622413532699	0.997019527235354
AZ24	AZ16	146.769194848726	0.975372582179474	0.9782340862423
AZ24	AZ17	148.327836796769	0.962596498858323	0.951636391507626
AZ24	AZ18	139.928991674312	0.982120487416012	0.982555910543131
AZ24	AZ19	130.602870431523	NA	0.99917326089524
AZ24	AZ20	133.265243533461	0.983781592107042	0.957274105788957
AZ24	AZ21	148.30591227792	0.990695128626163	0.993829881004848
AZ24	AZ22	152.0487582882	0.981568328061948	0.961532296842443
AZ24	AZ23	161.68821151359	0.979839751873869	0.96636607360468
AZ25	AK07	4240.47514393569	1	1
AZ25	AK10	4240.46104819343	1	1
AZ25	AK12	4280.60552969285	1	0.999802566633761
AZ25	AK13	4280.6018881639	1	1
AZ25	AK14	4297.60732008011	1	1
AZ25	AK15	4290.35550500658	1	1
AZ25	AK20	4247.69470093681	NA	1
AZ25	AK27	4365.80530205318	1	1
AZ25	AK31	4339.08749089597	1	1
AZ25	AK43	4285.99555537152	1	1
AZ25	AU01	13165.1654234279	0.999546253757586	NA
AZ25	AZ01	160.281605616939	NA	0.997367555116815
AZ25	AZ03	295.773307599972	0.990204597519551	0.989627937957941
AZ25	AZ04	296.035432291467	0.998881204231082	0.998745137407454
AZ25	AZ05	293.254307746087	0.992151192812145	0.989338763775755
AZ25	AZ06	345.46993450546	0.980410447761194	0.984014397628626
AZ25	AZ07	351.073853627758	0.993790893310188	0.997349823321555
AZ25	AZ08	288.762706304606	NA	1
AZ25	AZ10	274.662814044867	0.974299178934072	0.950955882352941
AZ25	AZ11	274.443933681287	0.998207242739333	0.998975526465566
AZ25	AZ12	273.122857831779	0.996757048914512	0.989299275112185
AZ25	AZ13	270.508875715181	0.982513375962417	0.976805991785455
AZ25	AZ14	274.01546750044	0.992405683488486	0.996856757970364
AZ25	AZ15	267.846529969897	0.995648160358697	0.998474764281753
AZ25	AZ16	151.119592959298	0.956964006259781	0.947935877429423
AZ25	AZ17	152.616272366143	0.976234537839681	0.958594261145901
AZ25	AZ18	145.801902884996	0.994009544116154	0.995874587458746
AZ25	AZ19	136.575076041082	NA	0.999494524010109
AZ25	AZ20	140.466069389458	0.964629832906452	0.923438786310714
AZ25	AZ21	154.343084658613	0.996513165804978	0.998177399756987
AZ25	AZ22	157.958199711804	0.956996863300617	0.930857611817809
AZ25	AZ23	167.047157985689	0.987087190035424	0.963155216284987
AZ25	AZ24	17.0275083565904	0.970033982082175	0.956249545024387
AZ26	AK07	4209.6518283114	1	0.999805850375356
AZ26	AK10	4209.63770190803	1	0.999762845849802
AZ26	AK12	4249.83211060901	0.999533582089552	0.999901166238387
AZ26	AK13	4249.82843080154	1	1
AZ26	AK14	4266.83474930295	1	0.999940856399338
AZ26	AK15	4259.58010238057	1	0.999693408277976
AZ26	AK20	4216.83606285539	NA	1
AZ26	AK27	4334.77574824396	1	1
AZ26	AK31	4308.10303188395	1	1
AZ26	AK43	4255.07490480441	0.999923430321593	0.999874277093286
AZ26	AU01	13170.5703025826	0.999495299981074	NA
AZ26	AZ01	128.953439216815	NA	0.991542288557214
AZ26	AZ03	276.665030470318	0.992214691335409	0.99105698791742
AZ26	AZ04	270.267010997082	0.998260653497329	0.999120492524187
AZ26	AZ05	265.907335994758	0.998619477911647	0.997262230686823
AZ26	AZ06	317.627984639583	0.99148829640756	0.985390641541393
AZ26	AZ07	320.453446438564	0.99629965262045	0.995695112686756
AZ26	AZ08	257.686289377073	NA	1
AZ26	AZ10	243.567790565441	0.982901036460252	0.984685518911603
AZ26	AZ11	243.335162790215	0.998331057502655	0.999088111250428
AZ26	AZ12	241.929963242985	0.997857984363286	0.991143317230274
AZ26	AZ13	239.255907626258	0.986354447439353	0.983533653846154
AZ26	AZ14	242.642041152874	0.990762486300297	0.993984057753046
AZ26	AZ15	236.530765364512	0.992924935289042	0.99428093178965
AZ26	AZ16	119.83962153408	0.981893192757277	0.973231622746186
AZ26	AZ17	121.351794260067	0.983822160148976	0.964647874220858
AZ26	AZ18	114.351908246255	0.988299726163804	0.993300715092209
AZ26	AZ19	105.127755595583	NA	0.998986315255955
AZ26	AZ20	109.167244000621	0.988542137795869	0.958527970832859
AZ26	AZ21	122.894525026422	0.995870928276495	0.997563575453023
AZ26	AZ22	126.508151868724	0.966929133858268	0.92168237853517
AZ26	AZ23	135.623492918121	0.933132530120482	0.895690871594486
AZ26	AZ24	29.2606537150656	0.963177805800757	0.938023574764623
AZ26	AZ25	31.4500530401545	0.97559344700769	0.949848565829325
AZ27	AK07	4205.64375573865	1	1
AZ27	AK10	4205.6296634587	1	1
AZ27	AK12	4245.76966826468	1	0.999905267146646
AZ27	AK13	4245.76602926916	1	1
AZ27	AK14	4262.77138542342	1	0.999942349821284
AZ27	AK15	4255.519766294	1	1
AZ27	AK20	4212.86790475332	NA	1
AZ27	AK27	4331.02208058508	1	1
AZ27	AK31	4304.28875414707	1	1
AZ27	AK43	4251.18009442544	1	1
AZ27	AU01	13163.5369663326	0.999583952451709	NA
AZ27	AZ01	127.395998102811	NA	0.99923242247467
AZ27	AZ03	281.501357243997	0.99866220735786	0.998730619276453
AZ27	AZ04	272.87843651093	0.998892089519167	0.999761961437753
AZ27	AZ05	267.770419904119	0.999217439910565	0.998304510003391
AZ27	AZ06	319.170210551428	0.9921875	0.999700568919054
AZ27	AZ07	319.885477841481	0.994572495946994	0.99700419412822
AZ27	AZ08	256.523373202008	NA	1
AZ27	AZ10	242.383188604039	0.998273310310804	0.998363785110445
AZ27	AZ11	242.12594204443	0.996954449152542	0.999565925122084
AZ27	AZ12	240.558002983271	0.999031007751938	0.998368501196433
AZ27	AZ13	237.752137431893	0.998567335243553	0.998649105032084
AZ27	AZ14	239.648088427815	0.994033898305085	0.996903589021816
AZ27	AZ15	233.360020561523	0.957593386405389	0.971766603925787
AZ27	AZ16	118.448309758176	0.993361928104575	0.997570953720276
AZ27	AZ17	119.99725325484	0.997934737711689	0.995832971612119
AZ27	AZ18	112.040069751383	0.99636082928981	0.996658433822461
AZ27	AZ19	102.739321816604	NA	0.999842816724301
AZ27	AZ20	106.036667359356	0.996866022460172	0.993167963001892
AZ27	AZ21	120.496814516474	0.998405739338382	0.999001996007984
AZ27	AZ22	124.191426018602	0.996090448013525	0.993317865429234
AZ27	AZ23	133.640156482341	0.987559688363911	0.989525804608646
AZ27	AZ24	28.4455052147324	0.995081967213115	0.992011470708726
AZ27	AZ25	34.8377556499817	0.992866343010007	0.99605878972001
AZ27	AZ26	8.00197117505205	0.990974729241877	0.98411378191799
AZ28	AK07	4184.32227378791	1	1
AZ28	AK10	4184.30816841293	1	1
AZ28	AK12	4224.46975850374	1	1
AZ28	AK13	4224.46610277437	1	1
AZ28	AK14	4241.47185004057	1	1
AZ28	AK15	4234.21899182894	1	1
AZ28	AK20	4191.53148069155	NA	1
AZ28	AK27	4309.61809465379	1	1
AZ28	AK31	4282.90171275431	1	1
AZ28	AK43	4229.81817077839	1	1
AZ28	AU01	13165.5624392956	0.999875791827102	NA
AZ28	AZ01	106.619704031725	NA	0.999163179916318
AZ28	AZ03	271.659444911493	0.994547242334853	0.997194950911641
AZ28	AZ04	257.523217835006	0.994310616148166	0.988177339901478
AZ28	AZ05	251.001863634946	0.99866065992938	0.999151583710407
AZ28	AZ06	301.766844676577	0.99540174249758	0.997653583617747
AZ28	AZ07	299.729332954892	0.999260683128789	0.999671700590939
AZ28	AZ08	235.885492385689	NA	1
AZ28	AZ10	221.738212239666	0.99831150225133	0.994526722472634
AZ28	AZ11	221.461856731652	0.999269219526454	0.998457583547558
AZ28	AZ12	219.772640759209	0.99053826745164	0.992481203007519
AZ28	AZ13	216.876098901755	0.99775928297055	0.99408617290904
AZ28	AZ14	218.174912952553	0.992925948223962	0.993865030674847
AZ28	AZ15	211.875399510835	0.998517786561265	0.998276604911676
AZ28	AZ16	97.832869600767	0.996592657726973	0.996012759170654
AZ28	AZ17	99.4079511857224	0.997319034852547	0.998877665544332
AZ28	AZ18	90.8191354266596	0.984967874893927	0.991924949530935
AZ28	AZ19	81.497845080526	NA	0.999037536092397
AZ28	AZ20	84.5657325473425	0.992903692976104	0.991708126036484
AZ28	AZ21	99.2236101289179	0.972854773035741	0.958920907418762
AZ28	AZ22	102.950291714093	0.993806629200596	0.997641081473417
AZ28	AZ23	112.562087054958	0.996164908916587	0.996013667425968
AZ28	AZ24	49.1266744626608	0.980248103095267	0.989293361884368
AZ28	AZ25	56.1861403141054	0.995957016703905	0.996511627906977
AZ28	AZ26	25.6842455904352	0.996329794206318	0.997526913005528
AZ28	AZ27	21.4855068023817	0.99802623940555	0.998770491803279
AZ29	AK07	4138.52881536769	1	0.999900999901
AZ29	AK10	4138.51473783442	1	0.999862994930812
AZ29	AK12	4178.63324876938	0.99978947368421	1
AZ29	AK13	4178.62962428011	1	1
AZ29	AK14	4195.63459819835	1	0.999913457377759
AZ29	AK15	4188.38407446174	1	0.999774470004511
AZ29	AK20	4145.77124870563	NA	1
AZ29	AK27	4264.06018204651	1	1
AZ29	AK31	4237.28257837526	1	1
AZ29	AK43	4184.1226281489	1	0.999905267146646
AZ29	AU01	13158.5204440036	0.998281365087159	NA
AZ29	AZ01	70.6678672719963	NA	1
AZ29	AZ03	266.538676227861	0.993237902871696	0.998474446987033
AZ29	AZ04	237.882791130026	0.993505726768214	0.99923400995787
AZ29	AZ05	227.145888371685	0.998932510971415	0.999674267100977
AZ29	AZ06	275.158752423987	0.994807646919991	0.999053702389401
AZ29	AZ07	263.268409154863	0.997740689454121	1
AZ29	AZ08	197.720364011348	NA	1
AZ29	AZ10	183.669373867007	0.994513589027178	0.999775255646702
AZ29	AZ11	183.299536273691	0.994447608200456	0.993836219547989
AZ29	AZ12	181.000148523326	0.998980424143556	1
AZ29	AZ13	177.640841926146	0.99316133043208	0.993841166936791
AZ29	AZ14	174.31290400753	0.995199301716613	0.999250936329588
AZ29	AZ15	167.630945120923	0.997771765080376	1
AZ29	AZ16	63.6504632647642	0.995377338206837	1
AZ29	AZ17	65.2669459941501	0.994200678411205	0.998786618131392
AZ29	AZ18	52.1885436470482	0.964556962025316	0.986351573360293
AZ29	AZ19	43.4433000411019	NA	1
AZ29	AZ20	42.3608336188189	0.996079529543545	0.998942917547569
AZ29	AZ21	59.5111932567741	0.986295441431044	0.998371335504886
AZ29	AZ22	63.3934633531929	0.991586268790666	1
AZ29	AZ23	74.0391430759627	0.995339547270306	0.999377334993773
AZ29	AZ24	92.8384898528878	0.986341349521364	0.996757240299676
AZ29	AZ25	102.010186006208	0.992905581637976	0.998755444928438
AZ29	AZ26	71.7989846403906	0.991546048418086	0.998752922837101
AZ29	AZ27	67.1788261078556	0.999094817832089	0.999708412305001
AZ29	AZ28	46.1322479792507	0.971884498480243	0.976031957390147
AZ31	AK07	4108.25568453716	1	1
AZ31	AK10	4108.24162808542	1	1
AZ31	AK12	4148.32738008884	0.999802097763705	1
AZ31	AK13	4148.32377941853	1	0.999942206553777
AZ31	AK14	4165.32814540773	1	0.999959797378789
AZ31	AK15	4158.07940886194	1	0.999943671492142
AZ31	AK20	4115.52317944859	NA	1
AZ31	AK27	4233.96237104772	1	1
AZ31	AK31	4207.13961890912	1	0.999941633105702
AZ31	AK43	4153.92297588524	1	1
AZ31	AU01	13153.2972409182	0.999699121434589	NA
AZ31	AZ01	56.2636437791691	NA	0.997001071046055
AZ31	AZ03	267.970456187903	0.997700170357751	0.994966987769239
AZ31	AZ04	229.551589010621	0.998865827378927	0.998113444849704
AZ31	AZ05	215.806128393032	0.999313265422914	0.998166259168704
AZ31	AZ06	260.970363088048	0.996929724812372	0.9882976883611
AZ31	AZ07	241.280337417306	0.99757506597247	0.996845027763756
AZ31	AZ08	174.893705493672	NA	1
AZ31	AZ10	161.123605174095	0.993539339910853	0.984507106622184
AZ31	AZ11	160.672347499199	0.999184782608696	0.99964159847082
AZ31	AZ12	157.83548719942	0.99910996835443	0.990713381173491
AZ31	AZ13	154.086075421558	0.996448127867397	0.990347965080536
AZ31	AZ14	146.223977535807	0.991043940666107	0.995682565789474
AZ31	AZ15	139.179966823122	0.9888156886778	0.993700682978582
AZ31	AZ16	52.7932905384192	0.982707718262337	0.982454978813559
AZ31	AZ17	54.1191899556665	0.98611852642819	0.939696818257538
AZ31	AZ18	37.9791690206798	0.996954314720812	0.995102655867395
AZ31	AZ19	33.3495493107933	NA	0.999783986175115
AZ31	AZ20	24.7380796468722	0.982434640522876	0.950297600785421
AZ31	AZ21	41.7814804477268	0.99753829321663	0.998347676419966
AZ31	AZ22	45.1898900489762	0.953603603603604	0.906575423980958
AZ31	AZ23	55.7692287970791	0.933695652173913	0.914487463347496
AZ31	AZ24	122.691882987681	0.983714091834427	0.959677042983152
AZ31	AZ25	132.452182010743	0.97603620281806	0.953820897103215
AZ31	AZ26	102.360753741993	0.944623725313024	0.884947754871505
AZ31	AZ27	97.6500099700301	0.988949055144215	0.981682393904224
AZ31	AZ28	76.6918941326058	0.998453853472883	0.996690977849811
AZ31	AZ29	30.5617854220198	0.996164574616457	0.999513280489501
AZ32	AK07	4045.70839615104	0.99987728555651	1
AZ32	AK10	4045.69442704753	1	1
AZ32	AK12	4085.64230152423	0.999660959484658	1
AZ32	AK13	4085.63880235086	1	1
AZ32	AK14	4102.64040981126	1	0.999863285255315
AZ32	AK15	4095.3993549172	1	1
AZ32	AK20	4053.07840874551	NA	1
AZ32	AK27	4172.09651907088	1	1
AZ32	AK31	4145.10495545696	1	1
AZ32	AK43	4091.6706144149	1	1
AZ32	AU01	13133.8912602797	0.998853868194842	NA
AZ32	AZ01	79.9477419306747	NA	1
AZ32	AZ03	289.84569310059	0.997695669447755	0.996746987951807
AZ32	AZ04	233.21626537894	0.998239618929274	0.992382639503986
AZ32	AZ05	213.480808267216	0.99926953981008	0.999511639264203
AZ32	AZ06	249.391399453642	0.997615344738206	0.998080087767416
AZ32	AZ07	209.609902821214	0.998386879956983	0.99929203539823
AZ32	AZ08	144.583955038758	NA	1
AZ32	AZ10	133.016216650006	0.997558874210224	0.998159611845407
AZ32	AZ11	132.345016383367	0.997314125259431	0.995520543713315
AZ32	AZ12	128.01777211513	0.99899607556813	0.99907507322337
AZ32	AZ13	123.341913919651	0.99776639075023	0.996589801883728
AZ32	AZ14	98.2103095590047	0.998259355961706	0.999092353074654
AZ32	AZ15	89.9694926711596	0.996766805873636	0.999188311688312
AZ32	AZ16	84.6790212586188	0.997899360259715	0.999804839968774
AZ32	AZ17	84.8064082451846	0.998256489732662	0.999434772778657
AZ32	AZ18	74.4438933827218	0.967998304545936	0.948744670772146
AZ32	AZ19	78.7755553919354	NA	1
AZ32	AZ20	68.5652995469237	0.998073217726397	0.998248430886002
AZ32	AZ21	69.2193159006934	0.992111426106249	0.98991083998123
AZ32	AZ22	68.9136581356567	0.9965360253365	0.999015142188847
AZ32	AZ23	71.6265995099587	0.99734778597786	0.997587914180526
AZ32	AZ24	185.450719385363	0.990451745379877	0.987391779440195
AZ32	AZ25	196.394358861593	0.997773448371834	0.997153099957824
AZ32	AZ26	166.903125352366	0.997444444444444	0.997466751108296
AZ32	AZ27	161.795912782938	0.998296422487223	0.998790810157195
AZ32	AZ28	141.224610633788	0.968847352024922	0.983024691358025
AZ32	AZ29	95.255410505646	0.967446924333152	0.980570585341859
AZ32	AZ31	64.8643283723782	0.998362501279296	0.998566431561443
AZ33	AK07	3998.49629427126	1	0.999821098455483
AZ33	AK10	3998.48240252853	1	0.999785207990263
AZ33	AK12	4038.30767622824	0.999808703969393	1
AZ33	AK13	4038.30426704648	1	1
AZ33	AK14	4055.30316660072	1	0.999890254609306
AZ33	AK15	4048.06902972884	1	0.999729778418303
AZ33	AK20	4005.95657868727	NA	1
AZ33	AK27	4125.47870513913	1	1
AZ33	AK31	4098.34073754061	1	1
AZ33	AK43	4044.7171124565	0.999947989806002	0.99988388969521
AZ33	AU01	13117.1625880754	0.999772944007992	NA
AZ33	AZ01	121.316252347416	NA	0.994836956521739
AZ33	AZ03	316.095466943772	0.994259606373008	0.991541194383353
AZ33	AZ04	249.325971138359	0.998240056318198	0.997949050086356
AZ33	AZ05	226.345463426029	0.998087683263687	0.99618713932399
AZ33	AZ06	253.45081521025	0.989700973080474	0.983968683008668
AZ33	AZ07	198.484728702289	0.996130629933447	0.996963452987745
AZ33	AZ08	140.257106853666	NA	1
AZ33	AZ10	132.322992104942	0.984952828310975	0.977274220032841
AZ33	AZ11	131.542680724423	0.999059339970212	0.998710956866634
AZ33	AZ12	126.447928943576	0.997092835454487	0.988468865938033
AZ33	AZ13	121.622469315562	0.990805930588918	0.980494419526442
AZ33	AZ14	81.4597371417688	0.990879270341627	0.993462408850893
AZ33	AZ15	73.542575992049	0.994639417036603	0.998120079896604
AZ33	AZ16	127.942188405726	0.968615089426437	0.963755199049317
AZ33	AZ17	127.686600710214	0.976363886216848	0.958232192182138
AZ33	AZ18	120.295759496636	0.993380747834659	0.994249332511809
AZ33	AZ19	125.993354555554	NA	0.999447361149489
AZ33	AZ20	116.513086259981	0.985822306238185	0.942675159235669
AZ33	AZ21	113.693986584472	0.99669056811914	0.995166624268634
AZ33	AZ22	112.409487593408	0.92994975606204	0.855553386687488
AZ33	AZ23	111.923189868884	0.958664047151277	0.91757724189902
AZ33	AZ24	233.838117505064	0.970154594904094	0.941749543332657
AZ33	AZ25	245.330267967177	0.971679164434922	0.935769386926512
AZ33	AZ26	216.191619973652	0.948586914440573	0.890423728813559
AZ33	AZ27	210.897630820106	0.995721187025535	0.993004390861055
AZ33	AZ28	190.537551583641	0.991611350207893	0.997189981673794
AZ33	AZ29	144.69534590818	0.992826398852224	0.998706338939198
AZ33	AZ31	114.382828498388	0.939127218934911	0.876733518241946
AZ33	AZ32	49.5367442048307	0.99470549305096	0.996753246753247
AZ52	AK07	4350.065431954	0.997040093281909	0.999927166788055
AZ52	AK10	4350.05017542388	0.996926117027116	0.999908491947291
AZ52	AK12	4392.01466425494	0.999439964157706	0.999880867286157
AZ52	AK13	4392.0096078376	0.996537920588554	1
AZ52	AK14	4409.01785327955	0.99854537316773	1
AZ52	AK15	4401.67364106753	0.998787878787879	1
AZ52	AK20	4355.88355936814	NA	1
AZ52	AK27	4466.32758773618	0.99988321849819	1
AZ52	AK31	4441.76179536349	0.999532382511106	0.999596828383282
AZ52	AK43	4391.5643284079	0.998019129548928	1
AZ52	AU01	13414.9753245595	0.995836802664446	NA
AZ52	AZ01	328.539967161855	NA	0.999081093498737
AZ52	AZ03	244.727663637117	0.997051282051282	0.996950530833522
AZ52	AZ04	316.749094859377	0.994937509887676	0.99176223550315
AZ52	AZ05	335.586838306479	0.997856292179436	0.998505231689088
AZ52	AZ06	377.783212505467	0.99636478583847	0.993726795544745
AZ52	AZ07	436.98307514466	0.998548134911771	0.997901533494754
AZ52	AZ08	404.198083568581	NA	1
AZ52	AZ10	394.538177340726	0.994674605836967	0.994624087298403
AZ52	AZ11	394.896606218054	0.99875345027157	0.99872304199773
AZ52	AZ12	397.330467961626	0.998067701996708	0.995724668661821
AZ52	AZ13	398.15763894029	0.993675068441424	0.988887220303349
AZ52	AZ14	430.542649796237	0.989060078402771	0.993104846887041
AZ52	AZ15	429.069286914817	0.996936919689863	0.99450146627566
AZ52	AZ16	321.572853123517	0.992026825633383	0.993263605743662
AZ52	AZ17	321.868777543863	0.99571975670196	0.990988091406501
AZ52	AZ18	329.901921996036	0.996306193021063	0.99776324845148
AZ52	AZ19	325.524005696648	NA	0.999523696118123
AZ52	AZ20	336.090212846523	0.996375209972593	0.989922375051069
AZ52	AZ21	335.961957233417	0.996328796561605	0.996281759966949
AZ52	AZ22	337.104991144037	0.987858295550603	0.988233923578751
AZ52	AZ23	338.107648373419	0.992439212990807	0.99212786259542
AZ52	AZ24	285.319170965069	0.989077479176489	0.983872268365454
AZ52	AZ25	268.641621973294	0.994768582431156	0.993801859442167
AZ52	AZ26	276.505872323649	0.988335011748909	0.986284792254942
AZ52	AZ27	284.506795052948	0.997691952608094	0.9984724078671
AZ52	AZ28	293.240965231189	0.997309855710443	0.997477687233217
AZ52	AZ29	324.793533888438	0.997597308986064	0.999148029818956
AZ52	AZ31	347.793748211371	0.988319785336595	0.985929761368753
AZ52	AZ32	404.184550873713	0.999121136663249	0.997420686097498
AZ52	AZ33	449.502890841924	0.985581473027891	0.986900730707539
BR01	AK07	12712.0182282744	0.99504781420765	0.999156610873232
BR01	AK10	12711.9963654393	0.997009075907591	0.999762319759151
BR01	AK12	12762.2238008142	0.999579699485132	1
BR01	AK13	12762.2090668739	0.99674499033669	1
BR01	AK14	12777.2557473743	0.998635170603674	1
BR01	AK15	12770.0955332595	0.998855835240275	0.99907701774177
BR01	AK20	12706.9038430864	NA	0.999546485260771
BR01	AK27	12744.3628304112	0.999890722325429	1
BR01	AK31	12740.0676424186	0.999562458980529	1
BR01	AK43	12718.631609078	0.994392523364486	0.99968507904516
BR01	AU01	13293.0995507767	0.998908245122704	NA
BR01	AZ01	9082.28112765835	NA	1
BR01	AZ03	8971.55439676421	1	1
BR01	AZ04	9057.40019516506	1	1
BR01	AZ05	9081.18343111972	1	1
BR01	AZ06	9110.47622183969	1	1
BR01	AZ07	9184.87723124041	0.999892008639309	0.999746899519109
BR01	AZ08	9162.07257871506	NA	1
BR01	AZ10	9153.30147323344	1	1
BR01	AZ11	9153.70771209688	1	0.999885740402194
BR01	AZ12	9156.42202568198	1	1
BR01	AZ13	9157.48972672839	1	1
BR01	AZ14	9189.98755161424	1	1
BR01	AZ15	9188.14140162281	1	1
BR01	AZ16	9074.19817248559	1	1
BR01	AZ17	9074.8180648176	1	1
BR01	AZ18	9079.48348279731	1	0.999850119904077
BR01	AZ19	9073.1332960185	NA	1
BR01	AZ20	9082.38083364847	1	1
BR01	AZ21	9086.81466965072	1	1
BR01	AZ22	9088.75363420049	1	1
BR01	AZ23	9091.91232885147	1	0.999901429275505
BR01	AZ24	8981.02053180306	0.999851312170099	0.999930050363738
BR01	AZ25	8965.95392280592	1	1
BR01	AZ26	8990.39248110193	1	0.999914871882183
BR01	AZ27	8997.14512878514	1	1
BR01	AZ28	9014.81916324789	1	1
BR01	AZ29	9057.99600647411	1	1
BR01	AZ31	9086.76351829348	1	1
BR01	AZ32	9150.11547599086	1	1
BR01	AZ33	9198.84877939722	1	1
BR01	AZ52	8759.84291318834	0.998087289167101	1
BR04	AK07	12715.0740699771	0.998123206005741	1
BR04	AK10	12715.0522122062	0.997432972047918	0.999798671230119
BR04	AK12	12765.2760232014	0.999413661682791	0.999864883123902
BR04	AK13	12765.2612990163	0.998043052837573	1
BR04	AK14	12780.3121576209	0.997949919461122	1
BR04	AK15	12773.1508489568	0.998460156550751	1
BR04	AK20	12709.971782531	NA	1
BR04	AK27	12747.5158710204	0.999845105328377	1
BR04	AK31	12743.1985645509	0.999379556382814	1
BR04	AK43	12721.7282325001	0.998716055723182	1
BR04	AU01	13288.7800203918	0.99907498095549	NA
BR04	AZ01	9084.29513436154	NA	1
BR04	AZ03	8973.68049907367	1	1
BR04	AZ04	9059.5175601504	1	1
BR04	AZ05	9083.29360612142	1	1
BR04	AZ06	9112.6126809866	1	1
BR04	AZ07	9186.9899698795	1	1
BR04	AZ08	9164.14788012085	NA	1
BR04	AZ10	9155.3701167297	1	1
BR04	AZ11	9155.77594516609	1	1
BR04	AZ12	9158.48758900019	1	1
BR04	AZ13	9159.55243741497	1	1
BR04	AZ14	9192.03011494336	1	1
BR04	AZ15	9190.17901315169	1	1
BR04	AZ16	9076.2092715157	1	1
BR04	AZ17	9076.83007829896	1	1
BR04	AZ18	9081.48607525175	1	0.999812294697325
BR04	AZ19	9075.13173941017	NA	1
BR04	AZ20	9084.37556544659	1	1
BR04	AZ21	9088.81999100821	1	1
BR04	AZ22	9090.76099595007	1	1
BR04	AZ23	9093.92598767564	1	1
BR04	AZ24	8982.96250433509	1	1
BR04	AZ25	8967.90077301515	1	1
BR04	AZ26	8992.35144190143	1	1
BR04	AZ27	8999.10145605167	1	1
BR04	AZ28	9016.78294898185	1	1
BR04	AZ29	9059.96966119621	1	1
BR04	AZ31	9088.7434259289	1	1
BR04	AZ32	9152.10375391649	1	1
BR04	AZ33	9200.84236544088	1	1
BR04	AZ52	8761.89518983311	0.998902229845626	1
BR04	BR01	4.31601103269857	0.957128134661628	0.951225177099059
BR05	AK07	12720.882430515	0.999618029029794	0.999859145010212
BR05	AK10	12720.860572433	0.999655765920826	0.99973674973675
BR05	AK12	12771.084584558	0.999286224125625	0.999435665914221
BR05	AK13	12771.0698597826	0.999663752521856	0.999752536500866
BR05	AK14	12786.1204492884	0.999644317979726	0.99980833120368
BR05	AK15	12778.9592138103	0.999696279422931	1
BR05	AK20	12715.7793285093	NA	0.999736703528173
BR05	AK27	12753.3148611794	0.999809087437953	0.999724252033641
BR05	AK31	12749.0002576781	0.999617663926591	0.999747219413549
BR05	AK43	12727.5334483724	0.999443323359543	0.999795263768512
BR05	AU01	13284.7394396861	0.997548876568427	NA
BR05	AZ01	9089.90037526915	NA	1
BR05	AZ03	8979.32905910483	0.999512789281364	0.999572055204879
BR05	AZ04	9065.16285497681	0.999893390191898	1
BR05	AZ05	9088.93621976255	1	1
BR05	AZ06	9118.26494630971	0.999359590137688	0.999759846301633
BR05	AZ07	9192.63348047224	0.998560460652591	0.998650472334683
BR05	AZ08	9169.77725749479	NA	0.999784482758621
BR05	AZ10	9160.99693333385	0.999418548308945	0.999538248422349
BR05	AZ11	9161.40260290942	0.999494694290046	0.999601275917065
BR05	AZ12	9164.11321196062	0.999625152281886	0.999600745275486
BR05	AZ13	9165.17695305084	0.999454371845587	0.998748957464554
BR05	AZ14	9197.64671871548	0.999613451874758	0.999631879256396
BR05	AZ15	9195.79365692064	0.999720357941834	0.999664091367148
BR05	AZ16	9081.81333874682	0.999901970395059	0.999511877643996
BR05	AZ17	9082.43451597655	0.999800935602667	1
BR05	AZ18	9087.08667736909	0.998409500583183	0.998595389572833
BR05	AZ19	9080.73064759519	NA	1
BR05	AZ20	9089.97294554975	0.999750778816199	0.999746353836398
BR05	AZ21	9094.42170248538	0.999365401700723	1
BR05	AZ22	9096.36353719119	0.999491921552688	0.999890758138519
BR05	AZ23	9099.53108262841	0.99892767782676	0.999439147504206
BR05	AZ24	8988.53780389014	0.999475616151023	0.999234361840594
BR05	AZ25	8973.47816455485	0.999524036173251	0.999525166191833
BR05	AZ26	8997.93396180718	0.999426934097421	0.999714801787242
BR05	AZ27	9004.68285837192	0.999896928468357	0.99926953981008
BR05	AZ28	9022.3674911046	1	0.999822569198013
BR05	AZ29	9065.55831972042	0.998692668046628	0.999419279907085
BR05	AZ31	9094.33467545862	0.999683911073649	0.999837706248309
BR05	AZ32	9157.69843859408	0.999516253869969	0.998907103825137
BR05	AZ33	9206.43921207167	0.99979857660803	0.999577488592192
BR05	AZ52	8767.51584737096	0.99865219019094	0.999431365859206
BR05	BR01	9.32134714086771	0.999570046578287	0.999523310134427
BR05	BR04	5.81734235534863	0.999555989698961	0.999871860584316
BR06	AK07	12720.654866037	NA	1
BR06	AK10	12720.6330091369	NA	1
BR06	AK12	12770.8561775303	NA	0.999835984910612
BR06	AK13	12770.8414550293	NA	1
BR06	AK14	12785.8930204717	NA	0.999844792798386
BR06	AK15	12778.7315290152	NA	0.999826569545612
BR06	AK20	12715.5545970701	NA	1
BR06	AK27	12753.1104993408	NA	1
BR06	AK31	12748.7905262844	NA	1
BR06	AK43	12727.3154958414	NA	1
BR06	AZ01	9089.47197616638	NA	1
BR06	AZ03	8978.9189245879	NA	1
BR06	AZ04	9064.75127393988	NA	1
BR06	AZ05	9088.52345076905	NA	1
BR06	AZ06	9117.85653536849	NA	1
BR06	AZ07	9192.22113637789	NA	1
BR06	AZ08	9169.35876518166	NA	1
BR06	AZ10	9160.57735536808	NA	1
BR06	AZ11	9160.98295810728	NA	1
BR06	AZ12	9163.69313261797	NA	1
BR06	AZ13	9164.75640979328	NA	1
BR06	AZ14	9197.22291140191	NA	1
BR06	AZ15	9195.3690505024	NA	1
BR06	AZ16	9081.38447451766	NA	1
BR06	AZ17	9082.00579796256	NA	1
BR06	AZ18	9086.65645515353	NA	1
BR06	AZ19	9080.29976429472	NA	1
BR06	AZ20	9089.54147174469	NA	1
BR06	AZ21	9093.99191558746	NA	1
BR06	AZ22	9095.93407599789	NA	1
BR06	AZ23	9099.10262795432	NA	1
BR06	AZ24	8988.09801024183	NA	1
BR06	AZ25	8973.03913403253	NA	1
BR06	AZ26	8997.49683153961	NA	1
BR06	AZ27	9004.24531432369	NA	1
BR06	AZ28	9021.93112007483	NA	1
BR06	AZ29	9065.12350530951	NA	1
BR06	AZ31	9093.9008499035	NA	1
BR06	AZ32	9157.265940105	NA	1
BR06	AZ33	9206.00755712592	NA	1
BR06	AZ52	8767.09360668398	NA	1
BR06	BR01	9.35189444751138	NA	1
BR06	BR04	5.61076791697347	NA	1
BR06	BR05	0.745726866164751	NA	0.995829471733086
BR07	AK07	12722.4443365167	0.993174812857772	NA
BR07	AK10	12722.4224904216	0.995757318625371	NA
BR07	AK12	12772.6379071902	0.99941970114609	NA
BR07	AK13	12772.6232054686	0.99555987234633	NA
BR07	AK14	12787.6836615749	0.997825771850993	NA
BR07	AK15	12780.5198421898	0.998219282625286	NA
BR07	AK27	12755.1095711434	0.999540229885057	NA
BR07	AK31	12750.7414494393	0.999386314820497	NA
BR07	AK43	12729.1922964317	0.990333805902822	NA
BR07	AU01	13278.5992868712	0.998209732544892	NA
BR07	AZ03	8978.90437748719	1	NA
BR07	AZ04	9064.72101424195	1	NA
BR07	AZ05	9088.48031772208	1	NA
BR07	AZ06	9117.86042896069	1	NA
BR07	AZ07	9192.18249341447	1	NA
BR07	AZ10	9160.46018921668	1	NA
BR07	AZ11	9160.86506289138	1	NA
BR07	AZ12	9163.57049599341	1	NA
BR07	AZ13	9164.62871068783	0.999884031079671	NA
BR07	AZ14	9197.05949569645	1	NA
BR07	AZ15	9195.19688152648	1	NA
BR07	AZ16	9081.16564417524	1	NA
BR07	AZ17	9081.78857700417	1	NA
BR07	AZ18	9086.4226537887	1	NA
BR07	AZ20	9089.29385450098	1	NA
BR07	AZ21	9093.76290651451	1	NA
BR07	AZ22	9095.70865465385	1	NA
BR07	AZ23	9098.88828848931	1	NA
BR07	AZ24	8987.75818605754	1	NA
BR07	AZ25	8972.7078282372	1	NA
BR07	AZ26	8997.18664224787	1	NA
BR07	AZ27	9003.93051840029	1	NA
BR07	AZ28	9021.62934015594	1	NA
BR07	AZ29	9064.83895125628	1	NA
BR07	AZ31	9093.6272217635	1	NA
BR07	AZ32	9157.00693044496	1	NA
BR07	AZ33	9205.75781968838	1	NA
BR07	AZ52	8766.9477772951	0.997744206712694	NA
BR07	BR01	14.4876601157963	0.993532206969377	NA
BR07	BR04	10.1725265612783	0.998564249820531	NA
BR07	BR05	7.35871824496366	0.99902878333039	NA
BR08	AK07	12721.8975052748	0.9996875	1
BR08	AK10	12721.8756566771	0.999540757749713	1
BR08	AK12	12772.0928731587	0.999277108433735	0.999035563592526
BR08	AK13	12772.0781666273	0.99955486312041	1
BR08	AK14	12787.1365675382	0.999520153550864	0.999801192842942
BR08	AK15	12779.9732858625	0.999610136452242	0.999749058971142
BR08	AK20	12716.817083162	NA	0.999857853589197
BR08	AK27	12754.5143202067	0.999735659529474	1
BR08	AK31	12750.1573091497	0.999470338983051	1
BR08	AK43	12728.6252732638	0.999767819828187	0.999858075503832
BR08	AU01	13280.0387083525	0.998853795211411	NA
BR08	AZ01	9089.18043366921	NA	1
BR08	AZ03	8978.77934836322	0.999907961343764	0.999772391032207
BR08	AZ04	9064.59971389423	0.999621355547141	1
BR08	AZ05	9088.36206750367	1	1
BR08	AZ06	9117.7310522256	0.999873721429473	0.999227003349652
BR08	AZ07	9192.06319217369	0.999619742946232	0.99934554973822
BR08	AZ08	9169.14991136496	NA	1
BR08	AZ10	9160.3594816064	0.999895795342052	0.999275887038378
BR08	AZ11	9160.76452807997	0.999690546185982	0.999425369918115
BR08	AZ12	9163.47108500985	1	1
BR08	AZ13	9164.53049949442	0.999659748213678	0.999548056643567
BR08	AZ14	9196.96975414551	0.999841471147749	0.999794745484401
BR08	AZ15	9195.10921510795	0.9998244998245	1
BR08	AZ16	9081.08903148062	0.999885662016922	0.999462750716333
BR08	AZ17	9081.71158257553	1	1
BR08	AZ18	9086.3495937335	1	0.998700511132288
BR08	AZ19	9079.98734427369	NA	1
BR08	AZ20	9089.22407330745	0.999847816161924	1
BR08	AZ21	9093.68871021015	0.999844430616055	1
BR08	AZ22	9095.63360733667	1	1
BR08	AZ23	9098.81061244625	0.999856032248776	0.999760651029201
BR08	AZ24	8987.71028801982	1	0.999760115144731
BR08	AZ25	8972.65790473199	0.999889551579412	0.999799418313108
BR08	AZ26	8997.13170574863	0.99986252405829	0.999698704429045
BR08	AZ27	9003.87667678257	1	1
BR08	AZ28	9021.5724093409	1	1
BR08	AZ29	9064.7779350978	0.999482669425763	0.99956568946797
BR08	AZ31	9093.56361497449	0.999875590943021	1
BR08	AZ32	9156.93986086322	0.9997748761819	0.998435462842242
BR08	AZ33	9205.68855501184	0.999925600773752	0.999822616407982
BR08	AZ52	8766.85381710895	0.999664260533826	1
BR08	BR01	13.0719120700831	0.999760057586179	1
BR08	BR04	8.77188247924951	0.999694127243067	0.999861916597625
BR08	BR05	5.7813274705144	0.978483119353305	0.963818138538443
BR08	BR06	5.13428847490854	NA	0.998651154948575
BR08	BR07	1.59622088308766	0.999797570850202	NA
BR09	AK07	12724.1769431941	0.987238723872387	0.999920748137581
BR09	AK10	12724.1550894396	0.988132911392405	1
BR09	AK12	12774.3759947231	0.998297872340426	1
BR09	AK13	12774.3612782793	0.987987987987988	1
BR09	AK14	12789.4154299185	0.992778249787596	1
BR09	AK15	12782.2532622336	0.995479204339964	0.999856135807797
BR09	AK20	12719.0841611961	NA	0.999667442633854
BR09	AK27	12756.6919507126	0.998486377396569	1
BR09	AK31	12752.3586209974	0.997974683544304	1
BR09	AK43	12730.862699387	0.994668353515272	0.999923506463704
BR09	AU01	13280.5606466125	0.997768499856032	NA
BR09	AZ01	9092.27650925971	NA	1
BR09	AZ03	8981.80658789712	1	1
BR09	AZ04	9067.63246126796	1	1
BR09	AZ05	9091.39932666718	1	1
BR09	AZ06	9120.75174725046	1	1
BR09	AZ07	9195.09885123195	1	0.999803729146222
BR09	AZ08	9172.20882737876	NA	1
BR09	AZ10	9163.42248862972	1	1
BR09	AZ11	9163.82778691684	1	0.999831763122476
BR09	AZ12	9166.53598061004	1	1
BR09	AZ13	9167.59714147913	1	1
BR09	AZ14	9200.04866241563	1	1
BR09	AZ15	9198.19111889754	1	1
BR09	AZ16	9084.1868416591	1	1
BR09	AZ17	9084.80884735459	1	1
BR09	AZ18	9089.45246647772	1	1
BR09	AZ19	9083.09267784726	NA	1
BR09	AZ20	9092.33160514545	1	1
BR09	AZ21	9096.7899619109	1	1
BR09	AZ22	9098.73364527747	1	1
BR09	AZ23	9101.90689651017	1	0.999863704511381
BR09	AZ24	8990.84861455877	1	1
BR09	AZ25	8975.79341588887	0.999862164024811	1
BR09	AZ26	9000.26020266701	1	1
BR09	AZ27	9007.00670366692	1	1
BR09	AZ28	9024.69810119736	0.998424369747899	1
BR09	AZ29	9067.8978677071	1	1
BR09	AZ31	9096.67988394919	1	1
BR09	AZ32	9160.05120959314	1	1
BR09	AZ33	9208.79677339358	1	1
BR09	AZ52	8769.92679504674	0.996728138013087	1
BR09	BR01	13.3369062544742	0.993135226631559	0.998088813940416
BR09	BR04	9.42524274825959	0.997497497497497	1
BR09	BR05	4.1978441442227	0.999705535924617	0.999609527528309
BR09	BR06	3.99904483563427	NA	0.99816700610998
BR09	BR07	4.90933327685673	0.989877530617346	NA
BR09	BR08	3.84399947837483	0.999250234301781	0.999859609715008
BR10	AK07	12723.9762412478	0.998648039657503	0.999765876499854
BR10	AK10	12723.9543869	0.998699891657638	0.999579861354247
BR10	AK12	12774.1757176251	0.998866727107887	0.998636789639601
BR10	AK13	12774.1610000398	0.998737639385651	0.999817684594348
BR10	AK14	12789.2146631817	0.998644986449865	0.999568384138117
BR10	AK15	12782.0526234112	0.998886827458256	0.999562056582289
BR10	AK20	12718.8820419597	NA	0.999904625655699
BR10	AK27	12756.4797906154	0.999752903385224	0.999704142011834
BR10	AK31	12752.1490833309	0.999009410599306	0.998795069051812
BR10	AK43	12730.6572102496	0.99954483386436	0.998801575072761
BR10	AU01	13280.9531769122	0.998872745490982	NA
BR10	AZ01	9092.19044451825	NA	1
BR10	AZ03	8981.7087271443	0.999820273184759	0.999182271649358
BR10	AZ04	9067.53552804761	1	0.999374609130707
BR10	AZ05	9091.3031537226	1	0.999900566769414
BR10	AZ06	9120.65279890584	1	0.999821683309558
BR10	AZ07	9195.0024132241	0.999179533079734	0.998639170941066
BR10	AZ08	9172.11633373851	NA	1
BR10	AZ10	9163.33069490157	0.999897209230611	0.999937055454145
BR10	AZ11	9163.73603637362	1	0.998942714340638
BR10	AZ12	9166.44451094487	1	0.99942302144437
BR10	AZ13	9167.50597176351	1	0.999405057015369
BR10	AZ14	9199.95961052618	1	0.999759644273525
BR10	AZ15	9198.10258644531	0.999328746433965	0.999773806831034
BR10	AZ16	9084.10108082936	1	0.99944641275465
BR10	AZ17	9084.72299084477	0.999887094953144	0.999921642375803
BR10	AZ18	9089.36759598671	0.999272639107771	0.99906629318394
BR10	AZ19	9083.00824088311	NA	1
BR10	AZ20	9092.24755672779	1	0.999907183961389
BR10	AZ21	9096.70480638106	0.9998505678422	1
BR10	AZ22	9098.64827638103	0.999768866289148	1
BR10	AZ23	9101.82086873364	0.999722569010959	0.999661131819722
BR10	AZ24	8990.77006311163	0.999760392955553	0.999247507368157
BR10	AZ25	8975.71435578621	0.999785338628314	0.999850979807764
BR10	AZ26	9000.17988244693	0.999734642430675	0.999552372426141
BR10	AZ27	9006.92665828527	0.999764982373678	0.999132697311362
BR10	AZ28	9024.61727945119	1	0.999882684185828
BR10	AZ29	9067.81601909775	0.999874984373047	0.999751707014277
BR10	AZ31	9096.59738436598	0.999879547097085	0.999906428370918
BR10	AZ32	9159.96783948477	0.9997813729777	0.999370786516854
BR10	AZ33	9208.71285138585	1	0.999388503872809
BR10	AZ52	8769.8366994092	0.999096212307945	0.999828825744608
BR10	BR01	13.0102323723721	0.997723883525626	0.996776370042732
BR10	BR04	9.14468938679527	0.997711898129725	0.998407643312102
BR10	BR05	3.82291162759934	0.969157355679702	0.954862006706216
BR10	BR06	3.66046886672372	NA	0.997008866574084
BR10	BR07	5.18092291450578	0.999112163361941	NA
BR10	BR08	4.02855785122261	0.989212071555373	0.98813056379822
BR10	BR09	0.408745900816971	0.998749106504646	0.999526918346107
BR11	AK07	12724.3472758745	0.999690785405071	0.999934738628206
BR11	AK10	12724.3254190092	0.999547818222926	0.999840255591054
BR11	AK12	12774.5485490368	0.99952595401754	0.999599358974359
BR11	AK13	12774.5338266083	0.999561499671125	0.999891375190093
BR11	AK14	12789.5854129786	0.999527856468366	0.999642260911042
BR11	AK15	12782.4239177084	0.999615236629473	0.999792853443811
BR11	AK20	12719.2470461256	NA	0.999885321100918
BR11	AK27	12756.8014924285	0.999740327187743	0.999761222540592
BR11	AK31	12752.4821913961	0.999479708636837	0.999889331562638
BR11	AK43	12731.0077934043	0.999460916442048	0.999809837728195
BR11	AU01	13281.7409149808	0.998032870105971	NA
BR11	AZ01	9092.99382748075	NA	1
BR11	AZ03	8982.47227753001	0.999359385009609	0.999235620103191
BR11	AZ04	9068.30223517604	0.998371131437163	0.999361430395913
BR11	AZ05	9092.07245007951	1	0.999879401833092
BR11	AZ06	9121.41260833078	0.999498997995992	0.99968253968254
BR11	AZ07	9195.77079249433	0.998485078018482	0.998073465193938
BR11	AZ08	9172.89810845088	NA	1
BR11	AZ10	9164.11483593291	0.999688424988316	0.99922052154195
BR11	AZ11	9164.52032317354	0.999080741535162	0.999421631000578
BR11	AZ12	9167.22974551131	0.99978462201163	0.999420961204401
BR11	AZ13	9168.29221808739	0.999831847990584	0.998556651431321
BR11	AZ14	9200.75297961847	0.999215317011927	0.999694935936547
BR11	AZ15	9198.89769909755	0.99895851414685	0.999717394376148
BR11	AZ16	9084.90547879128	0.999546022017932	0.999311958167057
BR11	AZ17	9085.52706956951	0.999884539891468	1
BR11	AZ18	9090.17496016514	0.998010692527664	0.99901738473167
BR11	AZ19	9083.817048556	NA	1
BR11	AZ20	9093.0576551438	0.999849374905859	0.999777975133215
BR11	AZ21	9097.51122037733	0.999538035109332	1
BR11	AZ22	9099.45397920303	0.998223590715301	0.999902695339107
BR11	AZ23	9102.62437383135	0.99942946797889	0.99940221181628
BR11	AZ24	8991.59834153484	0.999754631333579	0.998659611992945
BR11	AZ25	8976.54096359621	0.999671052631579	0.999485066941298
BR11	AZ26	9001.00233636705	0.999591280653951	0.999656386908341
BR11	AZ27	9007.75001760746	0.99939838767898	0.999586024176188
BR11	AZ28	9025.43807528946	0.999868195597733	0.999852049119692
BR11	AZ29	9068.63341554419	0.998331408034912	0.999363867684478
BR11	AZ31	9097.41262187889	0.999876634591661	0.999898006017645
BR11	AZ32	9160.78018224679	0.999664841917104	0.999679624092268
BR11	AZ33	9209.52335512713	1	0.999691310387405
BR11	AZ52	8770.6266153489	0.998997828628695	1
BR11	BR01	12.8517629036497	0.999602195878749	0.999397071490095
BR11	BR04	9.29842068307336	0.999696233292831	0.999775935469415
BR11	BR05	3.54432068571927	0.955751145406318	0.911139054804569
BR11	BR06	3.69622943853866	NA	0.996445965512702
BR11	BR07	6.73514889969681	0.999597828272673	NA
BR11	BR08	5.5339702057825	0.97612958226769	0.95967400508044
BR11	BR09	1.87507295411959	0.999259670553396	0.99988646684832
BR11	BR10	1.55632845760422	0.959175142817333	0.932127060715722
BR12	AK07	12725.6380241404	0.997494631352899	1
BR12	AK10	12725.6161660052	0.996331828442438	1
BR12	AK12	12775.8401988001	0.998805613616005	0.999830163043478
BR12	AK13	12775.8254739293	0.997014115092291	0.999804190327002
BR12	AK14	12790.8760094309	0.996426444312091	1
BR12	AK15	12783.7147902681	0.997454292987734	1
BR12	AK20	12720.5347377714	NA	1
BR12	AK27	12758.066714985	0.999664767013074	1
BR12	AK31	12753.7534185115	0.998655010087424	0.999797447842819
BR12	AK43	12732.2881017122	0.998926595656841	1
BR12	AU01	13281.3455834865	0.999060906895626	NA
BR12	AZ01	9094.45371384376	NA	1
BR12	AZ03	8983.92130233618	1	1
BR12	AZ04	9069.7521506774	1	1
BR12	AZ05	9093.52309691596	1	1
BR12	AZ06	9122.86053922746	1	1
BR12	AZ07	9197.22116695385	1	0.999729802756012
BR12	AZ08	9174.35222048736	NA	1
BR12	AZ10	9165.56959608504	1	1
BR12	AZ11	9165.97512300903	1	0.99978021978022
BR12	AZ12	9168.68480299758	1	1
BR12	AZ13	9169.74755016277	1	0.999763369616659
BR12	AZ14	9202.2102217681	1	1
BR12	AZ15	9200.35540464549	1	1
BR12	AZ16	9086.36562888857	1	1
BR12	AZ17	9086.98713702652	1	1
BR12	AZ18	9091.63587335533	1	0.999781229490265
BR12	AZ19	9085.27833191742	NA	1
BR12	AZ20	9094.51926646735	1	1
BR12	AZ21	9098.97188871734	1	0.999574829931973
BR12	AZ22	9100.91446428906	1	1
BR12	AZ23	9104.08429069379	1	0.999831734814067
BR12	AZ24	8993.06447286318	1	1
BR12	AZ25	8978.00669240989	0.999878846619821	1
BR12	AZ26	9002.46704829171	1	1
BR12	AZ27	9009.21495082395	1	1
BR12	AZ28	9026.90237608094	0.999404407385348	1
BR12	AZ29	9070.09686801912	1	1
BR12	AZ31	9098.87553110143	1	1
BR12	AZ32	9162.24235483756	1	1
BR12	AZ33	9210.98505558546	1	1
BR12	AZ52	8772.08298588872	0.999009633564419	1
BR12	BR01	13.9225606959386	0.99863130881095	0.999334486889392
BR12	BR04	10.5770584060978	0.9982212340189	0.999585663973482
BR12	BR05	4.76056298116345	0.999614890885751	0.999204708127883
BR12	BR06	5.04333508498214	NA	0.995726495726496
BR12	BR07	7.89888194314986	0.993684210526316	NA
BR12	BR08	6.83981475514244	0.996993195125811	0.998426848453068
BR12	BR09	3.00960248552849	0.957988980716253	0.975195822454308
BR12	BR10	2.8178080505913	0.998331057502655	0.999345977763244
BR12	BR11	1.50057787904577	0.999687695190506	0.999190174112566
BR13	AK07	13147.6033377455	0.999903353629071	1
BR13	AK10	13147.5808384466	0.999879547097085	1
BR13	AK12	13198.1698997347	0.99987651271919	1
BR13	AK13	13198.1538686683	0.999881516587678	1
BR13	AK14	13212.5862175336	0.999876771410967	1
BR13	AK15	13205.5958719827	0.999889831442106	1
BR13	AK20	13140.8349697084	NA	1
BR13	AK27	13166.0549816367	0.999870617156165	1
BR13	AK31	13164.9955725664	0.999870516638612	1
BR13	AK43	13148.5206195585	0.999940719663288	1
BR13	AU01	13241.9026969161	0.99994915340418	NA
BR13	AZ01	9625.22994463715	NA	1
BR13	AZ03	9506.91573855119	1	1
BR13	AZ04	9593.29829570882	1	1
BR13	AZ05	9617.56692811971	1	1
BR13	AZ06	9644.95945243893	1	1
BR13	AZ07	9720.97928972862	1	1
BR13	AZ08	9700.81221489264	NA	1
BR13	AZ10	9692.50738720137	1	1
BR13	AZ11	9692.94142186601	1	1
BR13	AZ12	9695.8362894994	1	1
BR13	AZ13	9697.09824163582	1	1
BR13	AZ14	9730.93482376707	1	1
BR13	AZ15	9729.42379926916	1	1
BR13	AZ16	9617.34584229901	1	1
BR13	AZ17	9617.90491981577	1	1
BR13	AZ18	9623.18543682836	1	1
BR13	AZ19	9617.11210278813	NA	1
BR13	AZ20	9626.59380827993	1	1
BR13	AZ21	9630.33134430932	1	1
BR13	AZ22	9632.1346035158	1	1
BR13	AZ23	9634.87569838731	1	1
BR13	AZ24	9528.68949520971	1	1
BR13	AZ25	9513.32893216624	1	1
BR13	AZ26	9536.98258162446	1	1
BR13	AZ27	9543.89659495555	1	1
BR13	AZ28	9561.08238972425	1	1
BR13	AZ29	9603.59240365753	1	1
BR13	AZ31	9631.93355437815	1	1
BR13	AZ32	9694.69037611513	1	1
BR13	AZ33	9743.03681205582	1	1
BR13	AZ52	9300.52503299227	0.9999369602219	1
BR13	BR01	599.121224870983	0.999939213421676	1
BR13	BR04	598.930445027291	0.999927304448968	1
BR13	BR05	594.548162300306	0.999920242462913	1
BR13	BR06	595.200190037405	NA	1
BR13	BR07	598.358654315615	0.999927677731974	NA
BR13	BR08	597.719171540861	0.999909771722458	1
BR13	BR09	593.93366187463	0.99989228780698	1
BR13	BR10	593.83411603678	0.999911870979113	1
BR13	BR11	592.524636129349	0.99991032194422	1
BR13	BR12	591.061897084851	0.999902752115142	1
BR13617	AK07	7657.47222593762	1	1
BR13617	AK10	7657.45369612777	1	1
BR13617	AK12	7704.09329773283	1	1
BR13617	AK13	7704.08395556751	1	1
BR13617	AK14	7720.69542553823	1	1
BR13617	AK15	7713.23791787352	1	1
BR13617	AK20	7658.70296772265	NA	1
BR13617	AK27	7740.61039913291	1	1
BR13617	AK31	7724.12723827194	1	1
BR13617	AK43	7684.96859730937	0.999653139091224	1
BR13617	AU01	14249.0379029663	0.999581239530988	NA
BR13617	AZ01	3766.35485911864	NA	1
BR13617	AZ03	3669.18134450796	1	1
BR13617	AZ04	3753.39983944014	1	1
BR13617	AZ05	3776.07078382228	1	1
BR13617	AZ06	3809.16804318627	1	1
BR13617	AZ07	3879.79842864337	1	1
BR13617	AZ08	3852.22384192877	NA	1
BR13617	AZ10	3842.69599733475	1	1
BR13617	AZ11	3843.05445462143	1	1
BR13617	AZ12	3845.46042348341	1	1
BR13617	AZ13	3846.2070815058	1	1
BR13617	AZ14	3876.54087525817	1	1
BR13617	AZ15	3874.21609982836	1	1
BR13617	AZ16	3758.03762081888	1	1
BR13617	AZ17	3758.73254401967	1	1
BR13617	AZ18	3762.63884523484	1	0.999928921742839
BR13617	AZ19	3755.9772208114	NA	1
BR13617	AZ20	3764.94411138568	1	1
BR13617	AZ21	3770.17730417897	1	1
BR13617	AZ22	3772.27668972128	1	1
BR13617	AZ23	3775.94765229937	1	1
BR13617	AZ24	3660.55334027333	1	1
BR13617	AZ25	3645.70643960778	1	1
BR13617	AZ26	3670.74287740877	1	1
BR13617	AZ27	3677.35635125826	1	1
BR13617	AZ28	3695.42585725115	1	0.999868178223043
BR13617	AZ29	3739.16364508812	1	1
BR13617	AZ31	3768.30999956503	1	1
BR13617	AZ32	3832.18395304418	1	1
BR13617	AZ33	3881.2572706378	1	1
BR13617	AZ52	3448.16693173894	1	1
BR13617	BR01	5322.86123903659	1	0.999919633528892
BR13617	BR04	5324.73057702749	1	1
BR13617	BR05	5330.27572617443	0.999166550909849	0.999732501114579
BR13617	BR06	5329.82479720577	NA	0.999763285595929
BR13617	BR07	5329.36409242616	0.999764484220443	NA
BR13617	BR08	5329.34442568641	1	1
BR13617	BR09	5332.52282961	1	1
BR13617	BR10	5332.45151611027	0.999833693663729	0.99992910315491
BR13617	BR11	5333.30381013727	1	0.999756848759929
BR13617	BR12	5334.77587964258	0.999797938977571	0.999635878140551
BR13617	BR13	5878.10999063034	1	1
BR14	AK07	13146.355915518	1	1
BR14	AK10	13146.3334206265	1	1
BR14	AK12	13196.9207156769	1	1
BR14	AK13	13196.9046941814	1	1
BR14	AK14	13211.3420063999	1	1
BR14	AK15	13204.3502297042	1	1
BR14	AK20	13139.599989839	NA	1
BR14	AK27	13164.9125602568	1	1
BR14	AK31	13163.8289568456	1	1
BR14	AK43	13147.3163833266	1	1
BR14	AU01	13240.9169191538	1	NA
BR14	AZ01	9623.03292462332	NA	1
BR14	AZ03	9504.79068025207	1	1
BR14	AZ04	9591.16886950665	1	1
BR14	AZ05	9615.43309794837	1	1
BR14	AZ06	9642.84380724475	1	1
BR14	AZ07	9718.84896662384	1	1
BR14	AZ08	9698.6565628684	NA	1
BR14	AZ10	9690.34719011565	1	1
BR14	AZ11	9690.78096081725	1	1
BR14	AZ12	9693.67411351355	1	1
BR14	AZ13	9694.93420446968	1	1
BR14	AZ14	9728.75810416034	1	1
BR14	AZ15	9727.24381463392	1	1
BR14	AZ16	9615.1468165323	1	1
BR14	AZ17	9615.70649380578	1	1
BR14	AZ18	9620.98101765946	1	1
BR14	AZ19	9614.90491741105	NA	1
BR14	AZ20	9624.38438807422	1	1
BR14	AZ21	9628.12879731304	1	1
BR14	AZ22	9629.93340132144	1	1
BR14	AZ23	9632.67860809881	1	1
BR14	AZ24	9526.44503905024	1	1
BR14	AZ25	9511.08731068575	1	1
BR14	AZ26	9534.74896465868	1	1
BR14	AZ27	9541.66141886891	1	1
BR14	AZ28	9558.85219978883	1	1
BR14	AZ29	9601.36914356272	1	1
BR14	AZ31	9629.7147240269	1	1
BR14	AZ32	9692.47788668453	1	1
BR14	AZ33	9740.82849377082	1	1
BR14	AZ52	9298.347561075	1	1
BR14	BR01	596.083857995943	1	1
BR14	BR04	595.88352055345	1	1
BR14	BR05	591.492868844635	0.999876877616351	1
BR14	BR06	592.144106455018	NA	1
BR14	BR07	595.289832737482	0.999893741366486	NA
BR14	BR08	594.653453218834	1	1
BR14	BR09	590.869380488142	1	1
BR14	BR10	590.770687086386	1	1
BR14	BR11	589.463025015354	1	1
BR14	BR12	587.999564464336	1	1
BR14	BR13	3.3172169820972	0.971511627906977	0.970710101443063
BR14	BR13617	5875.76000794525	1	1
BR15	AK07	13149.9957874607	1	NA
BR15	AK10	13149.9732885696	1	NA
BR15	AK12	13200.5621776887	1	NA
BR15	AK13	13200.5461475057	1	NA
BR15	AK14	13214.9789467372	1	NA
BR15	AK15	13207.9884725567	1	NA
BR15	AK27	13168.4555915909	1	NA
BR15	AK31	13167.3945551492	1	NA
BR15	AK43	13150.9167746927	1	NA
BR15	AU01	13239.8695301457	1	NA
BR15	AZ03	9509.10942083045	1	NA
BR15	AZ04	9595.49023953733	1	NA
BR15	AZ05	9619.75712679613	1	NA
BR15	AZ06	9647.1567646988	1	NA
BR15	AZ07	9723.1708460883	1	NA
BR15	AZ10	9694.6869640822	1	NA
BR15	AZ11	9695.12089081223	1	NA
BR15	AZ12	9698.01505636694	1	NA
BR15	AZ13	9699.27624544407	1	NA
BR15	AZ14	9733.10757634252	1	NA
BR15	AZ15	9731.59518991419	1	NA
BR15	AZ16	9619.50921238487	1	NA
BR15	AZ17	9620.06854608457	1	NA
BR15	AZ18	9625.34649214245	1	NA
BR15	AZ20	9628.75270460083	1	NA
BR15	AZ21	9632.49320237858	1	NA
BR15	AZ22	9634.29703799743	1	NA
BR15	AZ23	9637.0398904034	1	NA
BR15	AZ24	9530.83293729163	1	NA
BR15	AZ25	9515.47365448974	1	NA
BR15	AZ26	9539.13087880194	1	NA
BR15	AZ27	9546.04419545403	1	NA
BR15	AZ28	9563.23220352028	1	NA
BR15	AZ29	9605.74526715698	1	NA
BR15	AZ31	9634.08835398998	1	NA
BR15	AZ32	9696.84792372345	1	NA
BR15	AZ33	9745.19615421482	1	NA
BR15	AZ52	9302.69758532456	1	NA
BR15	BR01	600.641999843653	1	NA
BR15	BR04	600.437705704873	1	NA
BR15	BR05	596.04334122563	1	NA
BR15	BR07	599.833753825123	1	NA
BR15	BR08	599.198937052432	1	NA
BR15	BR09	595.415581416443	1	NA
BR15	BR10	595.317306133224	1	NA
BR15	BR11	594.010528498842	1	NA
BR15	BR12	592.546721702266	1	NA
BR15	BR13	2.41173818197356	0.999866932801065	NA
BR15	BR13617	5880.20351442989	1	NA
BR15	BR14	4.58905996694333	1	NA
BR16	AK07	13147.0344460347	1	1
BR16	AK10	13147.0119467403	1	1
BR16	AK12	13197.6010083358	1	1
BR16	AK13	13197.5849772798	1	1
BR16	AK14	13212.0173333219	1	1
BR16	AK15	13205.0269854146	1	1
BR16	AK20	13140.2660980241	NA	1
BR16	AK27	13165.4865502655	1	1
BR16	AK31	13164.4269779058	1	1
BR16	AK43	13147.9518381507	1	1
BR16	AU01	13242.3412065984	1	NA
BR16	AZ01	9624.69184048895	NA	1
BR16	AZ03	9506.37254789694	1	1
BR16	AZ04	9592.75540246349	1	1
BR16	AZ05	9617.02433309464	1	1
BR16	AZ06	9644.41564675902	1	1
BR16	AZ07	9720.43646429512	1	1
BR16	AZ08	9700.27112600375	NA	1
BR16	AZ10	9691.96661698505	1	1
BR16	AZ11	9692.40067028026	1	1
BR16	AZ12	9695.29565914423	1	1
BR16	AZ13	9696.55774310366	1	1
BR16	AZ14	9730.39523513549	1	1
BR16	AZ15	9728.88444717389	1	1
BR16	AZ16	9616.80788750213	1	1
BR16	AZ17	9617.36692020824	1	1
BR16	AZ18	9622.64788746821	1	1
BR16	AZ19	9616.57476213997	NA	1
BR16	AZ20	9626.05663772119	1	1
BR16	AZ21	9629.79365436564	1	1
BR16	AZ22	9631.59681264485	1	1
BR16	AZ23	9634.33760003758	1	1
BR16	AZ24	9528.15505314942	1	1
BR16	AZ25	9512.79426263854	1	1
BR16	AZ26	9536.44727874102	1	1
BR16	AZ27	9543.36141549476	1	1
BR16	AZ28	9560.5468187963	1	1
BR16	AZ29	9603.05629459423	1	1
BR16	AZ31	9631.39710434364	1	1
BR16	AZ32	9694.1534432626	1	1
BR16	AZ33	9742.49956455746	1	1
BR16	AZ52	9299.98547392916	1	1
BR16	BR01	598.711052246367	1	1
BR16	BR04	598.523132168408	1	1
BR16	BR05	594.143415390207	1	1
BR16	BR06	594.795687236913	NA	1
BR16	BR07	597.958165507314	1	NA
BR16	BR08	597.317692062988	1	1
BR16	BR09	593.531729823137	1	1
BR16	BR10	593.431914279597	1	1
BR16	BR11	592.121862329222	1	1
BR16	BR12	590.659351922767	1	1
BR16	BR13	0.569519049114096	0.970298297273076	0.887144549763033
BR16	BR13617	5877.58454262149	1	1
BR16	BR14	3.14409309419407	0.985738255033557	0.946437659033079
BR16	BR15	2.97773487545657	1	NA
BR17	AK07	13148.2497999233	0.979746217667155	1
BR17	AK10	13148.2273000294	0.95703125	1
BR17	AK12	13198.8165970547	0.996363636363636	1
BR17	AK13	13198.8005646948	0.983459991059455	1
BR17	AK14	13213.2322407234	0.990155440414508	1
BR17	AK15	13206.2420894873	0.990638002773925	1
BR17	AK20	13141.4797444764	NA	1
BR17	AK27	13166.6869567449	0.998718770019218	1
BR17	AK31	13165.6309338928	0.996131528046422	1
BR17	AK43	13149.1611900214	0.992184557438795	1
BR17	AU01	13241.6656949885	0.998961963372136	NA
BR17	AZ01	9625.97803368225	NA	1
BR17	AZ03	9507.65845128864	1	1
BR17	AZ04	9594.04134339298	1	1
BR17	AZ05	9618.31031563413	1	1
BR17	AZ06	9645.70141775161	1	1
BR17	AZ07	9721.72239924193	1	1
BR17	AZ08	9701.55726277636	NA	1
BR17	AZ10	9693.25277701293	1	1
BR17	AZ11	9693.68683142166	1	1
BR17	AZ12	9696.58182716929	1	1
BR17	AZ13	9697.84391815218	1	1
BR17	AZ14	9731.68143633215	1	1
BR17	AZ15	9730.1706510045	1	1
BR17	AZ16	9618.09407493966	1	1
BR17	AZ17	9618.65310966652	1	1
BR17	AZ18	9623.93405206361	1	1
BR17	AZ19	9617.86091370392	NA	1
BR17	AZ20	9627.34277589057	1	1
BR17	AZ21	9631.07982650751	1	1
BR17	AZ22	9632.88299014195	1	1
BR17	AZ23	9635.62379187739	1	1
BR17	AZ24	9529.44086986411	1	1
BR17	AZ25	9514.0801179751	1	1
BR17	AZ26	9537.73322590754	1	1
BR17	AZ27	9544.64734454471	1	1
BR17	AZ28	9561.83279938186	1	1
BR17	AZ29	9604.34233567217	1	1
BR17	AZ31	9632.68317851263	1	1
BR17	AZ32	9695.43955486001	1	1
BR17	AZ33	9743.78569524548	1	1
BR17	AZ52	9301.27172649623	0.998657579512598	1
BR17	BR01	599.874728846729	0.998734423676013	1
BR17	BR04	599.682820652159	0.998152059134108	1
BR17	BR05	595.2995001919	0.999686028257457	1
BR17	BR06	595.951427811936	NA	1
BR17	BR07	599.108216027634	0.998169216686282	NA
BR17	BR08	598.469152243945	0.999593082400814	1
BR17	BR09	594.683833304889	0.99548969072165	1
BR17	BR10	594.584400485488	0.998647081561654	1
BR17	BR11	593.275159577263	0.999598635360225	1
BR17	BR12	591.812325420206	0.997320993667803	1
BR17	BR13	0.769063219770836	0.953353802550779	0.85045871559633
BR17	BR13617	5878.86800114817	1	1
BR17	BR14	3.97052990772221	0.986554238833181	0.964730137692364
BR17	BR15	1.88235814996016	1	NA
BR17	BR16	1.28677236150698	0.94250281848929	0.876802507836991
BR18	AK07	13149.9787693915	0.999714231282149	NA
BR18	AK10	13149.9562692901	0.999645096415474	NA
BR18	AK12	13200.5456428749	0.999272374484598	NA
BR18	AK13	13200.5296100626	0.99965079734606	NA
BR18	AK14	13214.961045871	0.999637067505444	NA
BR18	AK15	13207.9709647711	0.999674902470741	NA
BR18	AK27	13168.4099388935	0.999873128647551	NA
BR18	AK31	13167.3554640262	0.999618999237998	NA
BR18	AK43	13150.8879296388	0.999706193442238	NA
BR18	AU01	13240.4186285936	0.995540465210561	NA
BR18	AZ03	9509.35050807084	0.996916683423822	NA
BR18	AZ04	9595.73271718538	0.995740771671956	NA
BR18	AZ05	9620.00100592632	0.99958109919571	NA
BR18	AZ06	9647.39486868034	0.996912034718745	NA
BR18	AZ07	9723.41361243763	0.998025437017248	NA
BR18	AZ10	9694.93925968944	0.994170732760482	NA
BR18	AZ11	9695.37327091093	0.997532738660087	NA
BR18	AZ12	9698.26798551668	0.998797263775088	NA
BR18	AZ13	9699.52977064369	0.99567230273752	NA
BR18	AZ14	9733.3651703052	0.997785267212325	NA
BR18	AZ15	9731.85383289624	0.999897927937124	NA
BR18	AZ16	9619.77398517408	0.997737380042132	NA
BR18	AZ17	9620.33312531617	0.997551729584584	NA
BR18	AZ18	9625.61300701072	0.9935902771997	NA
BR18	AZ20	9629.0208366417	0.996803610040425	NA
BR18	AZ21	9632.75911255938	0.995611524518222	NA
BR18	AZ22	9634.56251388433	0.993715758942958	NA
BR18	AZ23	9637.30403910999	0.997367704456749	NA
BR18	AZ24	9531.11244693493	0.995134020618557	NA
BR18	AZ25	9515.75223949912	0.996643783371472	NA
BR18	AZ26	9539.40685810464	0.996824836831893	NA
BR18	AZ27	9546.32068225984	0.998946002918761	NA
BR18	AZ28	9563.50706910278	0.997238284284111	NA
BR18	AZ29	9606.01788315707	0.992765957446809	NA
BR18	AZ31	9634.35953389058	0.99859747545582	NA
BR18	AZ32	9697.11705109206	0.994813438612788	NA
BR18	AZ33	9745.46393320848	0.997657142857143	NA
BR18	AZ52	9302.95540878206	0.994159758854559	NA
BR18	BR01	601.217324285319	0.999819298879653	NA
BR18	BR04	601.017456718706	0.999784281297188	NA
BR18	BR05	596.626998343888	0.997630706049597	NA
BR18	BR07	600.423819456242	0.999713815554125	NA
BR18	BR08	599.787524273588	0.998306293456944	NA
BR18	BR09	596.003480135564	0.999682034976153	NA
BR18	BR10	595.904800468913	0.99930392412773	NA
BR18	BR11	594.597159978385	0.997694831102048	NA
BR18	BR12	593.133692159997	0.999712478435883	NA
BR18	BR13	2.44329993793582	0.999736478028856	NA
BR18	BR13617	5880.51779394428	0.999695307739183	NA
BR18	BR14	5.13414584617141	0.999814212726428	NA
BR18	BR15	0.844387975180192	1	NA
BR18	BR16	3.00108354196318	1	NA
BR18	BR17	1.7369579472333	0.999445122627899	NA
BR22	AK07	13141.4207949739	0.999882408278457	NA
BR22	AK10	13141.3982965194	0.999845177272024	NA
BR22	AK12	13191.9870422881	0.999840127897682	NA
BR22	AK13	13191.9710130623	0.999848415946642	NA
BR22	AK14	13206.4043360841	0.99984056122449	NA
BR22	AK15	13199.4137065789	0.99889303998893	NA
BR22	AK27	13159.8962700079	0.999830105334692	NA
BR22	AK31	13158.8307710222	0.999829931972789	NA
BR22	AK43	13142.3470511391	0.999600559217096	NA
BR22	AU01	13246.3148771598	0.999943895870736	NA
BR22	AZ03	9500.84326034575	0.999382763675642	NA
BR22	AZ04	9587.22814010731	1	NA
BR22	AZ05	9611.49909729729	1	NA
BR22	AZ06	9638.88223901163	1	NA
BR22	AZ07	9714.90968118591	0.999606583174874	NA
BR22	AZ10	9686.45388705071	0.999906085649887	NA
BR22	AZ11	9686.88806897417	1	NA
BR22	AZ12	9689.78389531929	0.999469824158346	NA
BR22	AZ13	9691.0468905979	0.99987471811576	NA
BR22	AZ14	9724.89070250132	1	NA
BR22	AZ15	9723.3815632913	0.999101988454137	NA
BR22	AZ16	9611.31478903034	1	NA
BR22	AZ17	9611.87350597587	1	NA
BR22	AZ18	9617.15765180631	0.999900921430695	NA
BR22	AZ20	9620.56908370483	1	NA
BR22	AZ21	9624.30242631113	1	NA
BR22	AZ22	9626.10487230388	1	NA
BR22	AZ23	9628.84349242024	1	NA
BR22	AZ24	9522.68699530603	0.999705449189985	NA
BR22	AZ25	9507.32456414448	1	NA
BR22	AZ26	9530.97303136771	0.999893356084035	NA
BR22	AZ27	9537.88805454162	0.999516721438237	NA
BR22	AZ28	9555.07065324797	1	NA
BR22	AZ29	9597.5762871595	1	NA
BR22	AZ31	9625.91466968486	0.99970411283164	NA
BR22	AZ32	9688.66758380832	1	NA
BR22	AZ33	9737.01148020996	1	NA
BR22	AZ52	9294.48108850295	0.999857336471931	NA
BR22	BR01	594.287350043612	0.996496771534551	NA
BR22	BR04	594.125002265319	0.998907654818923	NA
BR22	BR05	589.768349785806	0.999157855338262	NA
BR22	BR07	593.621220259955	0.99991655540721	NA
BR22	BR08	592.97186547985	0.999783526355666	NA
BR22	BR09	589.181919405238	0.999596719989246	NA
BR22	BR10	589.079685669149	0.997997048281678	NA
BR22	BR11	587.764528594672	0.999032258064516	NA
BR22	BR12	586.304099747239	0.999881516587678	NA
BR22	BR13	6.21752201660384	0.999924161989989	NA
BR22	BR13617	5872.18266147019	1	NA
BR22	BR14	5.52873344472551	1	NA
BR22	BR15	8.5898476185211	1	NA
BR22	BR16	5.65050868021778	1	NA
BR22	BR17	6.9103062580773	0.999857529562616	NA
BR22	BR18	8.6445528790541	0.999925031861459	NA
BR23	AK07	13125.7288356978	0.999814333457111	0.999733735688293
BR23	AK10	13125.7063431165	1	0.999645599527466
BR23	AK12	13176.2927806776	0.999681224099458	0.999662845583277
BR23	AK13	13176.2767642153	1	1
BR23	AK14	13190.7167478364	1	0.999842792013834
BR23	AK15	13183.7241911788	1	0.999285586711913
BR23	AK20	13118.9796848014	NA	1
BR23	AK27	13144.3528718395	1	1
BR23	AK31	13143.2517302424	1	1
BR23	AK43	13126.7142471339	1	0.999829395206005
BR23	AU01	13255.8486737845	0.998706427015251	NA
BR23	AZ01	9603.0235930837	NA	1
BR23	AZ03	9484.6376677569	0.999695369618197	0.999844212494158
BR23	AZ04	9571.02418491155	0.999855282199711	1
BR23	AZ05	9595.29674773636	0.99970695970696	1
BR23	AZ06	9622.67378176682	0.998985213105248	1
BR23	AZ07	9698.70623646617	0.998845360824742	0.999198717948718
BR23	AZ08	9678.5625070692	NA	1
BR23	AZ10	9670.26211692815	0.999284416799692	0.999701967017683
BR23	AZ11	9670.69641368763	0.998897869213813	0.999782372143634
BR23	AZ12	9673.59299080586	0.999634235552304	1
BR23	AZ13	9674.85680706149	0.998559077809798	1
BR23	AZ14	9708.70650190304	0.998486568293606	1
BR23	AZ15	9707.1989332228	0.99893139559735	1
BR23	AZ16	9595.14175597703	0.999093851132686	0.999689151383276
BR23	AZ17	9595.70015075762	0.999339846844468	1
BR23	AZ18	9600.98757728102	0.999282742791565	0.999564507348938
BR23	AZ19	9594.91746373738	NA	1
BR23	AZ20	9604.40182307791	0.999279668647578	1
BR23	AZ21	9608.13132888614	0.999815259560318	1
BR23	AZ22	9609.93304138969	0.999457406402604	1
BR23	AZ23	9612.66944635771	0.998987512656092	1
BR23	AZ24	9506.54129367927	0.998299801643525	0.99970405445398
BR23	AZ25	9491.17695201203	0.999377722464219	0.999736911339121
BR23	AZ26	9514.8202464502	0.998880537342076	0.999604638903532
BR23	AZ27	9521.73627871214	0.999031275947966	0.999626214801894
BR23	AZ28	9538.91573104044	0.999230769230769	1
BR23	AZ29	9581.41713924761	0.999702336657241	0.999552972731337
BR23	AZ31	9609.75289544974	0.99871703492516	0.999935716122397
BR23	AZ32	9672.50218106387	0.998982576624698	0.999435028248588
BR23	AZ33	9720.84376417317	0.999355825750866	0.999550763701707
BR23	AZ52	9278.29661357024	0.999541200220224	0.999829526082509
BR23	BR01	580.278427902623	0.999564687445586	0.999603174603175
BR23	BR04	580.176847089879	1	0.999589490968801
BR23	BR05	575.875792266335	0.981725342649825	0.972433922490676
BR23	BR06	576.535331972459	NA	0.994082840236686
BR23	BR07	579.819277650447	0.999887209564629	NA
BR23	BR08	579.148739088675	0.993589743589744	0.990208078335373
BR23	BR09	575.349824878269	1	0.99957921312855
BR23	BR10	575.241817509213	0.976278249719506	0.975455353176366
BR23	BR11	573.914642955073	0.979225061830173	0.969328543796629
BR23	BR12	572.459416502341	0.999812100714017	0.998808459934465
BR23	BR13	22.3961460373828	1	1
BR23	BR13617	5856.12142066945	0.999154512787994	0.99963785610816
BR23	BR14	20.7129056965292	1	1
BR23	BR15	24.6907046204324	1	NA
BR23	BR16	21.8389172331653	1	1
BR23	BR17	23.1176906397427	1	1
BR23	BR18	24.8389962744409	0.998726613772162	NA
BR23	BR22	16.236399489643	0.999391801484004	NA
BR25	AK07	13127.1573360218	NA	1
BR25	AK10	13127.1348123249	NA	1
BR25	AK12	13177.7335218026	NA	1
BR25	AK13	13177.7174376047	NA	1
BR25	AK14	13192.122195183	NA	1
BR25	AK15	13185.1398072206	NA	1
BR25	AK20	13120.3201346165	NA	1
BR25	AK27	13145.0417340166	NA	1
BR25	AK31	13144.110253802	NA	1
BR25	AK43	13127.8375385316	NA	1
BR25	AZ01	9611.62498100329	NA	1
BR25	AZ03	9492.66156105473	NA	1
BR25	AZ04	9579.08244206351	NA	1
BR25	AZ05	9603.39005998545	NA	1
BR25	AZ06	9630.62174353292	NA	1
BR25	AZ07	9706.77088700361	NA	1
BR25	AZ08	9686.83013857741	NA	1
BR25	AZ10	9678.56629641163	NA	1
BR25	AZ11	9679.00271105898	NA	1
BR25	AZ12	9681.91304979858	NA	1
BR25	AZ13	9683.19181748034	NA	1
BR25	AZ14	9717.14337100973	NA	1
BR25	AZ15	9715.66212574197	NA	1
BR25	AZ16	9603.75941659367	NA	1
BR25	AZ17	9604.31295610894	NA	1
BR25	AZ18	9609.64885588056	NA	1
BR25	AZ19	9603.6011869184	NA	1
BR25	AZ20	9613.10359775337	NA	1
BR25	AZ21	9616.77740457581	NA	1
BR25	AZ22	9618.56822068943	NA	1
BR25	AZ23	9621.27134255675	NA	1
BR25	AZ24	9515.52860873626	NA	1
BR25	AZ25	9500.14124145794	NA	1
BR25	AZ26	9523.71915877067	NA	1
BR25	AZ27	9530.647844433	NA	1
BR25	AZ28	9547.78659532624	NA	1
BR25	AZ29	9590.23138295747	NA	1
BR25	AZ31	9618.53097770294	NA	1
BR25	AZ32	9681.22841463025	NA	1
BR25	AZ33	9729.53588131395	NA	1
BR25	AZ52	9286.74221430116	NA	1
BR25	BR01	596.999938157582	NA	1
BR25	BR04	597.001319030454	NA	1
BR25	BR05	592.794465587554	NA	1
BR25	BR06	593.462070398717	NA	1
BR25	BR08	596.178710932826	NA	1
BR25	BR09	592.367075368208	NA	1
BR25	BR10	592.249813418125	NA	1
BR25	BR11	590.90381583019	NA	1
BR25	BR12	589.45766641813	NA	1
BR25	BR13	26.6702534065668	NA	0.98989898989899
BR25	BR13617	5866.00826586308	NA	1
BR25	BR14	27.8643588775713	NA	0.995362460336832
BR25	BR16	26.2382169557655	NA	0.990934320074006
BR25	BR17	26.9100395430202	NA	0.990769230769231
BR25	BR23	21.8618160202579	NA	1
CH01	AK07	6609.97534644663	1	NA
CH01	AK10	6609.98978463467	1	NA
CH01	AK12	6569.43029702098	1	NA
CH01	AK13	6569.43414211775	1	NA
CH01	AK14	6552.42003179372	1	NA
CH01	AK15	6559.68876492204	1	NA
CH01	AK27	6490.3071375974	1	NA
CH01	AK31	6515.10254397959	1	NA
CH01	AK43	6566.19102113665	1	NA
CH01	AU01	9360.24690371566	0.999613272488205	NA
CH01	AZ03	10714.6476854618	0.999008674101611	NA
CH01	AZ04	10644.2285158155	1	NA
CH01	AZ05	10628.277289342	0.999604117181314	NA
CH01	AZ06	10582.3594394337	0.999219968798752	NA
CH01	AZ07	10533.3910413685	0.996029055690073	NA
CH01	AZ10	10594.5678872422	0.999451152579583	NA
CH01	AZ11	10594.5088261118	0.998910971957528	NA
CH01	AZ12	10594.0599628344	0.999222032052279	NA
CH01	AZ13	10595.2223253105	0.999676480103526	NA
CH01	AZ14	10581.04453031	0.999147242751563	NA
CH01	AZ15	10586.368808708	0.999312478514954	NA
CH01	AZ16	10708.0673138139	0.999664260533826	NA
CH01	AZ17	10706.8372076011	1	NA
CH01	AZ18	10709.6072168172	1	NA
CH01	AZ20	10712.804642855	1	NA
CH01	AZ21	10701.0280508309	0.999725274725275	NA
CH01	AZ22	10697.786169263	1	NA
CH01	AZ23	10690.3095582593	0.9997594997595	NA
CH01	AZ24	10842.2928798579	0.999055177626606	NA
CH01	AZ25	10852.2078372074	1	NA
CH01	AZ26	10821.461170439	1	NA
CH01	AZ27	10817.3469359325	1	NA
CH01	AZ28	10796.0551217232	0.999365616409389	NA
CH01	AZ29	10750.1491246384	1	NA
CH01	AZ31	10719.7897065281	1	NA
CH01	AZ32	10656.8818923074	1	NA
CH01	AZ33	10609.3075251323	0.999906129728715	NA
CH01	AZ52	10959.1014429252	0.999780893952673	NA
CH01	BR01	17100.1714797051	1	NA
CH01	BR04	17104.0815603131	1	NA
CH01	BR05	17105.9041487097	0.998447204968944	NA
CH01	BR07	17113.1869988942	1	NA
CH01	BR08	17111.5924286983	0.998157531091663	NA
CH01	BR09	17109.4713962647	1	NA
CH01	BR10	17109.0685602942	1	NA
CH01	BR11	17107.7772275496	0.999547101449275	NA
CH01	BR12	17107.5027929117	1	NA
CH01	BR13	16828.8502270528	1	NA
CH01	BR13617	14090.3295922355	1	NA
CH01	BR14	16831.5698138379	1	NA
CH01	BR15	16829.6523706598	1	NA
CH01	BR16	16828.7282134953	1	NA
CH01	BR17	16828.587674023	1	NA
CH01	BR18	16828.8258767162	0.999881628787879	NA
CH01	BR22	16828.0603802458	0.999845009299442	NA
CH01	BR23	16828.5406695937	0.999099639855942	NA
CH02	AK07	7003.81610515288	0.999729070712544	1
CH02	AK10	7003.83447492022	1	1
CH02	AK12	6957.43296593137	1	1
CH02	AK13	6957.44201370632	1	1
CH02	AK14	6940.78055516394	1	1
CH02	AK15	6948.24000139746	1	1
CH02	AK20	7002.37108232969	NA	1
CH02	AK27	6920.91030267414	1	1
CH02	AK31	6936.96241297376	0.999062792877226	1
CH02	AK43	6975.90841336918	1	1
CH02	AU01	8071.86263315071	0.999461745482507	NA
CH02	AZ01	10998.3794993884	NA	1
CH02	AZ03	11057.904720283	1	1
CH02	AZ04	10978.549043395	1	1
CH02	AZ05	10958.601763648	1	1
CH02	AZ06	10918.9788602842	1	1
CH02	AZ07	10857.1123584076	0.999904242076032	1
CH02	AZ08	10895.1666057544	NA	1
CH02	AZ10	10906.4902823663	1	1
CH02	AZ11	10906.2714315883	1	1
CH02	AZ12	10904.7780640878	1	1
CH02	AZ13	10904.9561438181	1	1
CH02	AZ14	10882.0357334635	1	1
CH02	AZ15	10885.9193343019	1	1
CH02	AZ16	11007.4302831657	1	1
CH02	AZ17	11006.4447023361	0.999659979598776	1
CH02	AZ18	11005.8971957916	0.999621140367494	1
CH02	AZ19	11013.7908565601	NA	1
CH02	AZ20	11006.3997855108	1	1
CH02	AZ21	10997.6509227676	1	1
CH02	AZ22	10994.9143672638	1	1
CH02	AZ23	10989.2023641811	0.999763928234183	1
CH02	AZ24	11126.6203585232	1	1
CH02	AZ25	11139.1669571274	0.99984237074401	1
CH02	AZ26	11110.4497441402	1	1
CH02	AZ27	11105.0151825939	1	1
CH02	AZ28	11084.7863153151	1	1
CH02	AZ29	11038.8558195605	1	1
CH02	AZ31	11008.3841904215	1	1
CH02	AZ32	10943.5364741954	0.999514012635672	1
CH02	AZ33	10894.1214005895	1	1
CH02	AZ52	11294.2566733601	0.999565406345067	1
CH02	BR01	18420.668229944	0.999897907095457	1
CH02	BR04	18424.373037353	1	1
CH02	BR05	18425.6153681274	0.99965992178201	1
CH02	BR06	18426.24800323	NA	1
CH02	BR07	18432.9643668575	0.999860549435225	NA
CH02	BR08	18431.3781008587	0.999774113395076	1
CH02	BR09	18428.9327923083	1	1
CH02	BR10	18428.5391206626	0.999360204734485	1
CH02	BR11	18427.1635521943	1	1
CH02	BR12	18426.7350475417	0.999724290046871	1
CH02	BR13	18067.1670705014	1	1
CH02	BR13617	14666.2210611715	0.999341672152732	1
CH02	BR14	18070.2230300743	1	1
CH02	BR15	18067.4757453504	1	NA
CH02	BR16	18067.1639384804	1	1
CH02	BR17	18066.7592011738	1	1
CH02	BR18	18066.6321127021	0.999648052557485	NA
CH02	BR22	18067.6790870189	0.999693674375861	NA
CH02	BR23	18071.4930833367	0.998238919870854	1
CH02	BR25	18049.7342180214	NA	1
CH02	CH01	1335.23448062173	1	NA
CH03	AK07	7141.46727687184	1	0.999908550525834
CH03	AK10	7141.48570006527	1	0.999877044141153
CH03	AK12	7095.01167054819	1	0.999642729546267
CH03	AK13	7095.02079679985	1	1
CH03	AK14	7078.37173818704	1	0.999757810607895
CH03	AK15	7085.83112659654	1	0.999810174639332
CH03	AK20	7140.10358205029	NA	0.999769159741459
CH03	AK27	7059.10119330155	1	0.999749310604161
CH03	AK31	7075.03726047996	1	1
CH03	AK43	7113.80481349727	1	0.999912203687445
CH03	AU01	7975.52924032174	0.998986354775828	NA
CH03	AZ01	11131.8655072754	NA	1
CH03	AZ03	11192.6192574106	0.999498621208323	0.997694334650856
CH03	AZ04	11113.0613387726	0.999801626661377	1
CH03	AZ05	11093.0133645505	1	1
CH03	AZ06	11053.5891398844	0.999801390268123	0.998418034407752
CH03	AZ07	10991.3960118207	0.999610364309371	0.995289961730939
CH03	AZ08	11029.1288897039	NA	1
CH03	AZ10	11040.4017425328	0.99981604120677	0.998044462741869
[truncated: 13,762 more rows]
