# Supplementary material for: Global biogeographic sampling of bacterial secondary metabolism
Source: eLife. 2015 Jan 19;4:e05048. doi: 10.7554/eLife.05048 (PMC4383359; doi:10.7554/eLife.05048)
Supplement: Supplementary file 7. — Per Sample Chao1 Biodiversity Estimates at a Rarefaction Depth of 5000 Reads. DOI: http://dx.doi.org/10.7554/eLife.05048.011 [file elife05048s007.csv]

Sample	mean
BR10	5393.7336452171
BR05	4955.41992623822
AZ52	4911.71903475117
AZ24	4856.04833305804
AZ10	4731.6129237089
OR02	4537.95278373978
AZ33	4470.32423355241
AK14	4469.98448076291
BR14	4469.81359090449
BR11	4400.70995464843
NY02	4360.41178527545
SA04	4289.62292265307
SA06	4289.25806496558
AK43	4213.25847327682
CR01	4203.47838900805
HI01	4191.38542553728
AZ31	4161.91911439635
AZ26	4133.73927038687
IN03	4125.38900578089
NM03	4020.60222241527
DR07	3940.40004605276
SA03	3828.56037189318
BR13	3798.9150873187
HI03	3782.06761282084
AZ18	3707.52511487574
NM12	3693.60808192451
FL01	3644.64677076698
AK07	3633.90855663366
OR25	3543.30106700083
NM08	3509.08408845618
OR17	3479.7960377774
NM04	3465.36967017385
NM05	3447.82450889193
BR01	3409.92243840049
NM13	3352.48309764813
BR18	3309.57032951894
NY07	3307.76685455045
NM20	3287.51410799219
NM11	3252.20829699849
BR08	3207.46309088277
SA05	3194.77343036563
OR18	3157.61283168033
AZ25	3123.05778418471
AZ07	3067.48117968322
DR05	3051.61026606098
DR08	3051.40363714385
SA09	3042.36841963179
AZ22	3029.20582136462
NM07	2997.80596477742
AZ03	2982.08683101568
OR20	2953.06148523822
NC01	2822.70075819293
NM14	2818.71385588819
AK10	2798.66076549442
NY06	2796.83642926316
AZ32	2760.99257103876
OR27	2750.86161795748
BR16	2745.79575493949
NM01	2742.46286488142
AZ23	2732.6939653696
NM17	2724.51048210259
AZ06	2705.4672153517
NM09	2616.91993293596
AZ27	2565.20763861204
AZ17	2433.26216746683
NE01	2430.04612722552
AU01	2412.8882285508
AZ16	2352.60622761489
NE19	2250.98489779045
NE30	2189.64596423469
NM18	2185.23423052541
NM10	2166.50263766943
NE23	2156.47034788586
OR23	2155.24405659094
BR04	2146.2980092931
AK15	2071.78844430744
AZ04	2018.02611954765
NE06	2005.95291369337
SA10	1973.07320508465
SA02	1944.50070597737
NE29	1913.747303424
NE17	1863.08243801903
SA08	1851.89447995297
NE02	1849.60435126746
NE12	1821.36048621801
NM21	1815.07437653697
AZ20	1797.68402258378
NE18	1761.80140632092
NE32	1750.26246805634
NE28	1736.78510016554
NE31B	1735.93677308916
AZ11	1724.54094827373
NE14	1716.42926483908
AZ12	1714.98360385847
NM19	1708.40944267354
NE07	1682.47951838614
NE24	1623.91281233711
NE34	1622.36804846849
NE03	1617.31810982094
NE31F	1614.92254787095
NE20	1587.48490205637
TZ05	1574.31378232137
NE31H	1552.25182350165
NM15	1516.82355881286
NE13	1496.69917680152
NE31G	1495.797679683
EC01	1461.59242680032
NE27	1441.57188190041
NE10	1437.10497043888
NE26	1429.42020998857
NE35	1409.55002405523
CR04	1397.42951541643
AZ05	1388.84298428799
NE11	1340.75111468657
CR02	1336.19845893032
BR13617	1321.44622145834
BR07	1293.5213347031
OR11	1262.87659635407
NE31C	1205.9918796099
NE21	1203.94487388653
NE22	1197.58498337359
CR03	1178.78999992563
NE25	1149.44410555574
NE08	1146.87490490846
NE31D	1143.49992156434
BR22	1103.24886991282
NE31E	1037.11496552536
NE04	931.894670803784
HS06	889.999535117667
NE09	662.477751060917
